# Supplementary material for: Exogenous glycogen utilization effects the transcriptome and pathogenicity of Streptococcus suis serotype 2
Source: Front Cell Infect Microbiol. 2022 Nov 9;12:938286. doi: 10.3389/fcimb.2022.938286 (PMC9683343; doi:10.3389/fcimb.2022.938286)
Supplement: Supplementary file 4 [file Table_2.xlsx]

## Sheet: Sheet1
Table S2│S. suis genes up-regulated (red) or down-regulated (green) during growth in glycogen vs glucose in the exponential phase.
Gene locus tag	Old locus tag	Name	Start Site	End Site	Direction	Length (bp)	Fold change	Log2 (Fold change)	P-value	FDR	GO	KEGG	Description
SSUSC84_RS00005	SSUSC84_0001	dnaA	1	1374	+	1373	3.46199	1.7916	4.91836e-83	4.00582e-82	GO:0003688;GO:0005524;GO:0006275;GO:0006270;GO:0005737	K02313	(GenBank) chromosomal replication initiator protein
SSUSC84_RS00010	SSUSC84_0002	dnaN	1528	2664	+	1136	2.62972	1.39491	3.30865e-56	1.81653e-55	GO:0003677;GO:0006260;GO:0005737;GO:0003887;GO:0008408;GO:0071897;GO:0009360;GO:0090305	K02338	(GenBank) DNA polymerase III subunit beta
SSUSC84_RS00015	SSUSC84_0003	-	2756	3637	+	881	0.44784	-1.15895	7.81933e-24	2.32457e-23	-	-	(GenBank) diacylglycerol kinase protein
SSUSC84_RS00020	SSUSC84_0004	-	3647	3850	+	203	0.415277	-1.26785	0.00039895	0.000582035	-	-	(GenBank) DUF951 domain-containing protein
SSUSC84_RS00030	SSUSC84_0006	ychF	4399	5514	+	1115	0.479427	-1.06062	1.52871e-30	5.27686e-30	GO:0043022;GO:0005524;GO:0043023;GO:0005525;GO:0016887	K06942	(GenBank) redox-regulated ATPase YchF
SSUSC84_RS00040	SSUSC84_0008	trcF	6241	9735	+	3494	0.352468	-1.50444	8.33819e-57	4.66891e-56	-	K03723	(GenBank) transcription-repair coupling factor
SSUSC84_RS00050	SSUSC84_0010	-	10044	10412	+	368	0.417373	-1.26059	1.60112e-08	2.84306e-08	-	K13052	(GenBank) septum formation initiator family protein
SSUSC84_RS00060	SSUSC84_0012	-	10535	11815	+	1280	0.459589	-1.12158	1.07509e-32	3.88808e-32	-	K01467	(GenBank) serine hydrolase
SSUSC84_RS00065	SSUSC84_0013	tilS	11816	13084	+	1268	0.253387	-1.98059	3.43601e-79	2.65583e-78	GO:0016879;GO:0005524;GO:0006400;GO:0005737	K04075	(GenBank) tRNA lysidine(34) synthetase TilS
SSUSC84_RS00070	SSUSC84_0014	hpt	13092	13634	+	542	0.205253	-2.28452	1.37247e-113	1.56366e-112	GO:0052657;GO:0006166;GO:0005737;GO:0004422	K00760	(GenBank) hypoxanthine-guanine phosphoribosyltransferase
SSUSC84_RS00075	SSUSC84_0015	ftsH	13656	15629	+	1973	0.28759	-1.79791	3.61347e-94	3.44065e-93	GO:0005524;GO:0004222;GO:0030163;GO:0006508;GO:0016021;GO:0008270;GO:0005886;GO:0016887	K03798	(GenBank) ATP-dependent zinc metalloprotease FtsH
SSUSC84_RS00185	SSUSC84_0017	mreC	23569	24405	+	836	0.316817	-1.65828	6.35704e-51	3.19636e-50	GO:0008360	K03570	(GenBank) rod shape-determining protein MreC
SSUSC84_RS00190	SSUSC84_0018	mreD	24395	24910	+	515	0.251955	-1.98876	2.50463e-28	8.24954e-28	GO:0016021;GO:0008360	K03571	(GenBank) rod shape-determining protein MreD
SSUSC84_RS00230	SSUSC84_0026	pfas	31439	35158	+	3719	3.52399	1.81721	2.83538e-43	1.27301e-42	GO:0004642	K01952	(GenBank) phosphoribosylformylglycinamidine synthase protein
SSUSC84_RS00235	SSUSC84_0027	purF	35161	36615	+	1454	4.51064	2.17333	1.19639e-34	4.56993e-34	-	K00764	(GenBank) amidophosphoribosyltransferase
SSUSC84_RS00240	SSUSC84_0028	purM	36671	37693	+	1022	4.06502	2.02326	7.93675e-24	2.35592e-23	GO:0005524;GO:0004641;GO:0006189;GO:0005737	K01933	(GenBank) phosphoribosylformylglycinamidine cyclo-ligase
SSUSC84_RS00245	SSUSC84_0029	purN	37690	38241	+	551	3.77954	1.91821	9.33346e-12	1.85446e-11	-	K11175	(GenBank) phosphoribosylglycinamide formyltransferase
SSUSC84_RS00250	SSUSC84_0030	purH	38251	39798	+	1547	2.84266	1.50724	2.32262e-12	4.75871e-12	-	K00602	(GenBank) bifunctional phosphoribosylaminoimidazolecarboxamide formyltransferase/IMP cyclohydrolase
SSUSC84_RS00255	SSUSC84_0031	purD	39924	41186	+	1262	2.51295	1.32938	6.16632e-30	2.09058e-29	-	K01945	(GenBank) phosphoribosylamine-glycine ligase
SSUSC84_RS00260	SSUSC84_0032	purE	41212	41700	+	488	2.8616	1.51682	5.54469e-13	1.17259e-12	GO:0006189;GO:0034023	K01588	(GenBank) 5-(carboxyamino)imidazole ribonucleotide mutase
SSUSC84_RS00265	SSUSC84_0033	purK	41687	42766	+	1079	3.47334	1.79632	3.2518e-27	1.04727e-26	GO:0046872;GO:0005524;GO:0006189;GO:0034028;GO:0004638	K01589	(GenBank) 5-(carboxyamino)imidazole ribonucleotide synthase
SSUSC84_RS00345	SSUSC84_0049	-	58419	59357	-	938	3.60371	1.84948	1.97806e-09	3.6677e-09	GO:0003677;GO:0004803;GO:0006313	-	(GenBank) IS4 family transposase
SSUSC84_RS00350	SSUSC84_0050	-	59497	60717	+	1220	0.406741	-1.29782	8.51268e-32	3.0123e-31	-	K11754	(GenBank) bifunctional folylpolyglutamate synthase/dihydrofolate synthase
SSUSC84_RS00400	SSUSC84_0060	-	69564	69830	+	266	2.10698	1.07518	6.53328e-06	1.04015e-05	-	-	(GenBank) IreB family regulatory phosphoprotein
SSUSC84_RS00415	SSUSC84_0063	-	70789	71367	+	578	2.26663	1.18055	8.45631e-13	1.77501e-12	-	K09962	(GenBank) nucleotidyltransferase family protein
SSUSC84_RS00430	SSUSC84_0065	rpsJ	72030	72338	+	308	0.367876	-1.44271	6.45107e-49	3.13179e-48	-	K02946	(GenBank) 30S ribosomal protein S10
SSUSC84_RS00435	SSUSC84_0066	rplC	72435	73061	+	626	0.33255	-1.58836	7.6167e-74	5.4591e-73	GO:0005840;GO:0006412;GO:0003735;GO:0019843	K02906	(GenBank) 50S ribosomal protein L3
SSUSC84_RS00440	SSUSC84_0067	rplD	73086	73709	+	623	0.406127	-1.3	3.80178e-19	9.93912e-19	GO:0005840;GO:0006412;GO:0003735;GO:0019843	K02926	(GenBank) 50S ribosomal protein L4
SSUSC84_RS00445	SSUSC84_0068	rplW	73709	74008	+	299	0.286333	-1.80423	1.3863e-45	6.38476e-45	-	K02892	(GenBank) 50S ribosomal protein L23
SSUSC84_RS00450	SSUSC84_0069	rplB	74026	74859	+	833	0.355328	-1.49278	1.46046e-66	9.53169e-66	GO:0015934;GO:0006412;GO:0016740;GO:0003735;GO:0019843	-	(GenBank) 50S ribosomal protein L2
SSUSC84_RS00455	SSUSC84_0070	rpsS	75110	75391	+	281	0.244737	-2.03069	6.63083e-111	7.46821e-110	-	K02965	(GenBank) 30S ribosomal protein S19
SSUSC84_RS00460	SSUSC84_0071	rplV	75409	75753	+	344	0.241271	-2.05127	1.69066e-103	1.77249e-102	GO:0015934;GO:0006412;GO:0003735;GO:0019843	K02890	(GenBank) 50S ribosomal protein L22
SSUSC84_RS00465	SSUSC84_0072	rpsC	75766	76419	+	653	0.299656	-1.73862	3.41795e-82	2.72744e-81	GO:0003729;GO:0006412;GO:0003735;GO:0015935;GO:0019843	K02982	(GenBank) 30S ribosomal protein S3
SSUSC84_RS00470	SSUSC84_0073	rplP	76423	76836	+	413	0.230429	-2.11761	4.26572e-101	4.35634e-100	GO:0005840;GO:0006412;GO:0000049;GO:0003735;GO:0019843	K02878	(GenBank) 50S ribosomal protein L16
SSUSC84_RS00475	SSUSC84_0074	rpmC	76846	77052	+	206	0.243237	-2.03957	8.50509e-15	1.92022e-14	GO:0005840;GO:0006412;GO:0003735	K02904	(GenBank) 50S ribosomal protein L29
SSUSC84_RS00480	SSUSC84_0075	rpsQ	77076	77336	+	260	0.208294	-2.2633	4.53397e-51	2.29729e-50	GO:0005840;GO:0006412;GO:0003735;GO:0019843	K02961	(GenBank) 30S ribosomal protein S17
SSUSC84_RS00485	SSUSC84_0076	rplN	77361	77729	+	368	0.194765	-2.3602	8.06789e-146	1.2824e-144	GO:0015934;GO:0006412;GO:0003735;GO:0019843	K02874	(GenBank) 50S ribosomal protein L14
SSUSC84_RS00490	SSUSC84_0077	rplX	77868	78173	+	305	0.199988	-2.32202	5.49871e-136	8.08803e-135	GO:0005840;GO:0006412;GO:0003735;GO:0019843	K02895	(GenBank) 50S ribosomal protein L24
SSUSC84_RS00495	SSUSC84_0078	rplE	78197	78739	+	542	0.234275	-2.09373	3.09023e-115	3.54119e-114	GO:0005840;GO:0006412;GO:0000049;GO:0003735;GO:0019843	K02931	(GenBank) 50S ribosomal protein L5
SSUSC84_RS00500	SSUSC84_0079	rpsN	78754	78939	+	185	0.24084	-2.05385	2.96489e-31	1.0343e-30	GO:0005840;GO:0006412;GO:0008270;GO:0003735;GO:0019843	K02954	(GenBank) 30S ribosomal protein S14
SSUSC84_RS00510	SSUSC84_0081	rpsH	79276	79674	+	398	0.239706	-2.06066	3.7639e-106	4.05391e-105	GO:0005840;GO:0006412;GO:0003735;GO:0019843	K02994	(GenBank) 30S ribosomal protein S8
SSUSC84_RS00520	SSUSC84_0084	rplF	80140	80676	+	536	0.211112	-2.24392	1.15694e-134	1.64052e-133	GO:0022625;GO:0002181;GO:0003735;GO:0019843	K02933	(GenBank) 50S ribosomal protein L6
SSUSC84_RS00525	SSUSC84_0085	rplR	80765	81121	+	356	0.212144	-2.23688	2.28878e-126	2.98754e-125	GO:0005840;GO:0006412;GO:0003735;GO:0019843	K02881	(GenBank) 50S ribosomal protein L18
SSUSC84_RS00530	SSUSC84_0086	rpsE	81140	81634	+	494	0.28363	-1.81792	4.96502e-76	3.76387e-75	GO:0006412;GO:0003735;GO:0015935;GO:0019843	K02988	(GenBank) 30S ribosomal protein S5
SSUSC84_RS00535	SSUSC84_0087	rpmD	81649	81831	+	182	0.14863	-2.7502	9.8058e-174	2.05609e-172	GO:0015934;GO:0006412;GO:0003735	K02907	(GenBank) 50S ribosomal protein L30
SSUSC84_RS00540	SSUSC84_0088	rplO	81967	82407	+	440	0.222244	-2.16979	1.78417e-110	1.98677e-109	-	K02876	(GenBank) 50S ribosomal protein L15
SSUSC84_RS00545	SSUSC84_0089	secY	82421	83731	+	1310	0.247488	-2.01457	1.65776e-116	1.94491e-115	GO:0006605;GO:0065002;GO:0043952;GO:0016021;GO:0005622;GO:0005886	K03076	(GenBank) preprotein translocase SecY subunit
SSUSC84_RS00550	SSUSC84_0090	adk	83825	84466	+	641	0.121498	-3.041	3.07476e-195	7.97416e-194	GO:0005524;GO:0009165;GO:0046939;GO:0005737;GO:0004017	K00939	(GenBank) adenylate kinase
SSUSC84_RS00555	SSUSC84_0091	infA	84588	84806	+	218	0.144538	-2.79047	3.25213e-198	8.5466e-197	GO:0043022;GO:0006413;GO:0003743;GO:0005737;GO:0019843	K02518	(GenBank) translation initiation factor IF-1
SSUSC84_RS00560	SSUSC84_0092	rpmJ	84831	84947	+	116	0.138018	-2.85707	9.7693e-22	2.72352e-21	GO:0005840;GO:0006412;GO:0003735	K02919	(GenBank) 50S ribosomal protein L36
SSUSC84_RS00565	SSUSC84_0093	rpsM	84967	85332	+	365	0.156664	-2.67426	4.41556e-174	9.35814e-173	GO:0005840;GO:0006412;GO:0000049;GO:0003735;GO:0019843	K02952	(GenBank) 30S ribosomal protein S13
SSUSC84_RS00570	SSUSC84_0094	rpsK	85350	85733	+	383	0.209259	-2.25664	9.30644e-109	1.01342e-107	-	K02948	(GenBank) 30S ribosomal protein S11
SSUSC84_RS00575	SSUSC84_0095	rpoA	85778	86716	+	938	0.17425	-2.52077	8.89431e-173	1.80729e-171	-	K03040	(GenBank) DNA-directed RNA polymerase alpha chain
SSUSC84_RS00580	SSUSC84_0096	rplQ	86731	87117	+	386	0.232319	-2.10582	1.80682e-88	1.61142e-87	GO:0006412;GO:0022625;GO:0003735	K02879	(GenBank) 50S ribosomal protein L17
SSUSC84_RS00685	SSUSC84_0101	ftsK	97115	98437	-	1322	2.46695	1.30273	1.03065e-07	1.77727e-07	GO:0003677;GO:0005524;GO:0016021	-	(GenBank) cell division protein FtsK
SSUSC84_RS00695	SSUSC84_0103	-	98718	99038	-	320	3.73597	1.90148	7.98031e-06	1.26644e-05	-	-	(GenBank) hypothetical protein
SSUSC84_RS00705	SSUSC84_0105	-	100066	100848	+	782	4.35522	2.12275	1.35549e-25	4.20074e-25	-	-	(GenBank) DUF2971 domain-containing protein
SSUSC84_RS00730	SSUSC84_0111	copY	105128	105616	+	488	13.2648	3.72953	6.12167e-42	2.68129e-41	-	-	(GenBank) CopY/TcrY family copper transport repressor
SSUSC84_RS00740	SSUSC84_0113	copZ	105797	106006	+	209	8.82692	3.14191	5.26856e-14	1.15638e-13	-	-	(GenBank) heavy-metal-associated domain-containing protein
SSUSC84_RS00745	SSUSC84_0114	-	106034	106411	-	377	0.215902	-2.21155	3.15628e-84	2.60294e-83	-	-	(GenBank) histidine triad (HIT) protein
SSUSC84_RS00750	SSUSC84_0115	tyrS	106469	107725	-	1256	0.353489	-1.50026	3.64469e-59	2.138e-58	GO:0003723;GO:0005524;GO:0004831;GO:0005737;GO:0006437	K01866	(GenBank) tyrosine--tRNA ligase
SSUSC84_RS00780	SSUSC84_0121	tadA	119724	120674	+	950	2.5391	1.34432	0.0263724	0.0337314	-	K02243	(GenBank) Flp pilus assembly complex ATPase component TadA
SSUSC84_RS00785	SSUSC84_0122	-	120595	121623	+	1028	4.34218	2.11842	0.00763035	0.0102309	-	K02244	(GenBank) type II secretion system F family protein
SSUSC84_RS00810	SSUSC84_0127	-	122958	123368	+	410	6.38009	2.67358	0.0222909	0.0287724	-	-	(GenBank) hypothetical protein
SSUSC84_RS00815	SSUSC84_0128	-	123425	124378	+	953	0.36475	-1.45502	1.89163e-56	1.05322e-55	GO:0003677;GO:0008170;GO:0006306	K00571	(GenBank) class I SAM-dependent methyltransferase
SSUSC84_RS00825	SSUSC84_0130	-	125930	126481	+	551	0.466171	-1.10107	1.49909e-21	4.14987e-21	GO:0016021	-	(GenBank) folate family ECF transporter S component
SSUSC84_RS00830	SSUSC84_0131	folC	126537	127793	+	1256	0.499332	-1.00193	6.73772e-27	2.14888e-26	GO:0004326;GO:0005524;GO:0046901	K11754	(GenBank) bifunctional folylpolyglutamate synthase/dihydrofolate synthase
SSUSC84_RS00835	SSUSC84_0132	pepA	127840	128901	-	1061	0.387969	-1.36599	5.10801e-44	2.31446e-43	GO:0006508;GO:0004177	K01261	(GenBank) glutamyl-aminopeptidase
SSUSC84_RS00840	SSUSC84_0133	-	129719	130003	+	284	0.479374	-1.06078	3.80218e-19	9.93912e-19	-	-	(GenBank) DUF4651 domain-containing protein
SSUSC84_RS00865	SSUSC84_0138	-	132830	133225	+	395	0.342956	-1.54391	4.22665e-20	1.13343e-19	GO:0003697;GO:0006281;GO:0006260;GO:0006310	K03111	(GenBank) single stranded DNA-binding protein
SSUSC84_RS00885	SSUSC84_0142	rpsL	135933	136346	+	413	0.400869	-1.3188	3.66548e-51	1.86203e-50	GO:0006412;GO:0000049;GO:0003735;GO:0015935;GO:0019843	K02950	(GenBank) 30S ribosomal protein S12
SSUSC84_RS00890	SSUSC84_0143	rpsG	136363	136833	+	470	0.385085	-1.37675	3.1171e-56	1.72579e-55	GO:0006412;GO:0000049;GO:0003735;GO:0015935;GO:0019843	K02992	(GenBank) 30S ribosomal protein S7
SSUSC84_RS00895	SSUSC84_0144	fusA	137390	139471	+	2081	0.333021	-1.58631	1.81282e-70	1.24065e-69	GO:0003746;GO:0006414;GO:0005525;GO:0005737;GO:0003924	K02355	(GenBank) elongation factor G (EF-G)
SSUSC84_RS00900	SSUSC84_0145	-	140460	142451	+	1991	4.73517	2.24341	1.49501e-130	2.0606e-129	GO:0006508;GO:0004222	K07386	(GenBank) M13 family metallopeptidase
SSUSC84_RS00920	SSUSC84_0149	-	146681	147052	+	371	0.0570811	-4.13084	0	0	GO:0003677;GO:0006355	K03713	(GenBank) MerR family transcriptional regulator
SSUSC84_RS00925	SSUSC84_0150	glnA	147081	148427	+	1346	0.0764836	-3.70871	0	0	GO:0009399;GO:0004356;GO:0006542;GO:0005737	K01915	(GenBank) type I glutamate-ammonia ligase
SSUSC84_RS00945	SSUSC84_0154	rimI	151850	152290	+	440	0.454317	-1.13823	2.50776e-22	7.14277e-22	GO:0006474;GO:0008080	K03789	(GenBank) ribosomal protein S18-alanine N-acetyltransferase
SSUSC84_RS00955	SSUSC84_0156	araC	153324	154160	-	836	2.84592	1.50889	1.48705e-15	3.43607e-15	-	-	(GenBank) AraC family transcriptional regulator
SSUSC84_RS00960	SSUSC84_0157	-	154375	155649	+	1274	92.6104	6.5331	0	0	-	K02027	(GenBank) sugar ABC transporter substrate-binding protein
SSUSC84_RS00965	SSUSC84_0158	-	155718	156611	+	893	59.0321	5.88343	0	0	-	K02025	(GenBank) sugar ABC transporter permease
SSUSC84_RS00970	SSUSC84_0159	-	156622	157452	+	830	74.5222	6.2196	0	0	-	K02026	(GenBank) carbohydrate ABC transporter permease
SSUSC84_RS00975	SSUSC84_0160	galA	157462	159663	+	2201	106.115	6.72949	0	0	-	K07407	(GenBank) alpha-galactosidase
SSUSC84_RS01010	SSUSC84_0165	-	166358	167980	-	1622	23.3969	4.54825	4.78179e-58	2.7639e-57	GO:0016021	-	(GenBank) hypothetical protein
SSUSC84_RS01015	SSUSC84_0166	ccmA	167990	168688	-	698	11.4832	3.52146	1.60002e-138	2.44468e-137	-	K01990	(GenBank) ABC transporter ATP-binding protein
SSUSC84_RS01025	SSUSC84_0168	-	170457	171857	+	1400	40.1537	5.32746	0	0	GO:0004553;GO:0005975	K01223	(GenBank) glycoside hydrolase family protein
SSUSC84_RS01035	SSUSC84_0170	-	172789	174831	+	2042	6.21901	2.63668	2.30447e-88	2.04599e-87	-	-	(GenBank) BglG family transcription antiterminator
SSUSC84_RS01040	SSUSC84_0171	ulaB	174833	175117	+	284	9.08393	3.18332	0.000280546	0.000413271	GO:0034219;GO:0008982;GO:0009401	K02822	(GenBank) PTS sugar transporter subunit IIB
SSUSC84_RS01045	SSUSC84_0172	-	175171	176517	+	1346	15.2602	3.9317	2.75516e-87	2.40284e-86	GO:0016021;GO:0009401	K03475	(GenBank) putative sugar-specific permease, SgaT/UlaA family
SSUSC84_RS01050	SSUSC84_0173	tktB	176519	177367	+	848	9.88966	3.30592	1.00461e-48	4.86509e-48	GO:0004802	K00615	(GenBank) transketolase
SSUSC84_RS01055	SSUSC84_0174	tktA	177364	178290	+	926	11.025	3.46271	9.12274e-36	3.60339e-35	-	K00615	(GenBank) transketolase
SSUSC84_RS01060	SSUSC84_0175	-	178481	180241	+	1760	0.432811	-1.20819	3.18276e-32	1.14266e-31	-	K01126	(GenBank) glycerophosphoryl diester phosphodiesterase
SSUSC84_RS01065	SSUSC84_0176	-	180285	180584	-	299	0.357591	-1.48362	5.46002e-22	1.53958e-21	GO:0003677;GO:0043590;GO:0005737	K09747	(GenBank) YbaB/EbfC family nucleoid-associated protein
SSUSC84_RS01070	SSUSC84_0177	agaS	180851	182020	+	1169	5.30467	2.40726	2.53992e-127	3.35985e-126	-	K02082	(GenBank) putative tagatose-6-phosphate aldose/ketose isomerase
SSUSC84_RS01075	SSUSC84_0178	-	182150	183835	+	1685	6.35231	2.66728	2.18292e-89	1.96462e-88	GO:0005618;GO:0016021;GO:0005576	-	(GenBank) YSIRK signal domain/LPXTG anchor domain surface protein
SSUSC84_RS01095	SSUSC84_0182	pflB	188645	190990	-	2345	21.9055	4.45322	9.22206e-234	3.30485e-232	GO:0008861;GO:0016829;GO:0005975;GO:0005737	K00656	(GenBank) formate C-acetyltransferase
SSUSC84_RS01100	SSUSC84_0183	dinB	191306	192373	+	1067	2.12777	1.08934	3.41468e-14	7.54521e-14	-	K02346	(GenBank) DNA polymerase IV
SSUSC84_RS01110	SSUSC84_0185	ywnB	193074	193700	+	626	2.29353	1.19757	7.03977e-32	2.50007e-31	-	K07118	(GenBank) NAD(P)-dependent oxidoreductase
SSUSC84_RS01115	SSUSC84_0186	-	193802	194722	+	920	4.17986	2.06345	1.19459e-61	7.38096e-61	GO:0016310;GO:0009024;GO:0005524;GO:0005988;GO:2001059	-	(GenBank) tagatose-6-phosphate kinase
SSUSC84_RS01120	SSUSC84_0187	-	194788	195408	+	620	3.1331	1.64759	1.13112e-60	6.83874e-60	-	-	(GenBank) DNA repair protein
SSUSC84_RS01135	SSUSC84_0190	-	197083	198411	+	1328	8.67024	3.11607	6.13072e-41	2.6616e-40	-	K02761	(GenBank) PTS sugar transporter subunit IIC
SSUSC84_RS01140	SSUSC84_0191	-	198416	200302	+	1886	17.8246	4.1558	2.23111e-176	4.99718e-175	-	-	(GenBank) DUF4838 domain-containing protein
SSUSC84_RS01215	SSUSC84_0205	treC	218051	219676	-	1625	0.350047	-1.51438	2.80474e-59	1.66428e-58	GO:0008788;GO:0005993;GO:0005737	K01226	(GenBank) alpha-phosphotrehalase
SSUSC84_RS01220	SSUSC84_0206	treP	219757	221751	-	1994	0.306568	-1.70572	8.59847e-74	6.14043e-73	-	K02817	(GenBank) PTS system trehalose-specific EIIBC component
SSUSC84_RS01270	SSUSC84_0216	-	231252	233237	+	1985	4.31895	2.11068	2.40335e-88	2.12421e-87	-	-	(GenBank) DUF1430 domain-containing protein
SSUSC84_RS01275	SSUSC84_0217	-	233257	235242	+	1985	4.54611	2.18463	1.72072e-94	1.64638e-93	-	-	(GenBank) DUF1430 domain-containing protein
SSUSC84_RS01280	SSUSC84_0218	-	235244	235876	+	632	3.69218	1.88447	2.63769e-45	1.20905e-44	-	K02003	(GenBank) ABC transporter ATP-binding protein
SSUSC84_RS01305	SSUSC84_0223	gdhA	239381	240727	-	1346	0.325814	-1.61788	3.43958e-68	2.30592e-67	GO:0006520;GO:0016639;GO:0055114	K00262	(GenBank) NADP-specific glutamate dehydrogenase
SSUSC84_RS01310	SSUSC84_0224	-	240949	241887	+	938	0.245618	-2.02551	4.67826e-71	3.22407e-70	-	K00226	(GenBank) dihydroorotate oxidase
SSUSC84_RS01315	SSUSC84_0225	-	242220	243452	+	1232	2.17615	1.12178	3.65086e-27	1.17196e-26	GO:0016021	-	(GenBank) CapA family protein
SSUSC84_RS01320	SSUSC84_0226	-	243464	244291	+	827	2.82499	1.49825	4.05776e-35	1.57749e-34	-	-	(GenBank) haloacid dehalogenase-like hydrolase
SSUSC84_RS01325	SSUSC84_0227	-	244340	245122	-	782	7.85941	2.97442	1.4506e-88	1.2996e-87	GO:0016021	K01992	(GenBank) ABC-2 family transporter protein
SSUSC84_RS01330	SSUSC84_0228	-	245124	245903	-	779	7.23227	2.85445	6.40933e-143	1.0026e-141	-	K01992	(GenBank) ABC-2 family transporter protein
SSUSC84_RS01335	SSUSC84_0229	-	245896	246879	-	983	6.32517	2.6611	1.32655e-155	2.37694e-154	-	K01990	(GenBank) ATP-binding cassette domain-containing protein
SSUSC84_RS01340	SSUSC84_0230	-	246964	247497	-	533	2.20903	1.14341	3.85123e-19	1.0054e-18	-	-	(GenBank) TetR/AcrR family transcriptional regulator
SSUSC84_RS01350	SSUSC84_0232	-	250132	251190	-	1058	3.01933	1.59423	3.24039e-56	1.78402e-55	GO:0016021	-	(GenBank) DUF4097 family beta strand repeat protein
SSUSC84_RS01355	SSUSC84_0233	-	251187	251942	-	755	2.96813	1.56956	8.6654e-32	3.06084e-31	GO:0016021	-	(GenBank) DUF1700 domain-containing protein
SSUSC84_RS01360	SSUSC84_0234	-	251929	252255	-	326	2.13047	1.09117	8.60407e-07	1.42749e-06	-	K10947	(GenBank) PadR family transcriptional regulator
SSUSC84_RS01365	SSUSC84_0235	yohJ	252564	252944	+	380	0.235862	-2.08398	8.63602e-28	2.81349e-27	GO:0016021;GO:0005886	K06518	(GenBank) CidA/LrgA family protein
SSUSC84_RS01370	SSUSC84_0236	-	252919	253632	+	713	0.313031	-1.67562	1.32506e-31	4.65542e-31	-	-	(GenBank) LrgB-like family protein
SSUSC84_RS01375	SSUSC84_0237	-	253665	254465	-	800	0.461603	-1.11528	3.01422e-35	1.17644e-34	GO:0006810;GO:0016021;GO:0005215	-	(GenBank) putative formate/nitrite transporter family protein
SSUSC84_RS01380	SSUSC84_0238	gla	254606	255451	+	845	0.164901	-2.60033	4.96564e-164	9.14699e-163	-	K02440	(GenBank) aquaporin family protein
SSUSC84_RS01390	SSUSC84_0240	-	257224	257832	+	608	3.76173	1.91139	8.80369e-24	2.60934e-23	-	-	(GenBank) CoA pyrophosphatase
SSUSC84_RS01400	SSUSC84_0242	sadP	258122	260176	+	2054	2.05464	1.03889	4.95692e-33	1.80928e-32	-	-	(GenBank) LPXTG cell wall anchor domain-containing protein
SSUSC84_RS01430	SSUSC84_0249	adhP	265108	266133	-	1025	76.277	6.25318	1.67627e-210	4.85871e-209	-	K13953	(GenBank) alcohol dehydrogenase
SSUSC84_RS01435	SSUSC84_0250	adhE	266586	269237	+	2651	13.3489	3.73864	3.5982e-131	4.9944e-130	-	K04072	(GenBank) bifunctional acetaldehyde-CoA/alcohol dehydrogenase
SSUSC84_RS01450	SSUSC84_0253	-	273017	274678	+	1661	0.408527	-1.2915	1.03671e-22	2.99175e-22	GO:0055085;GO:0005524;GO:0016021;GO:0042626	K06148	(GenBank) ABC transporter ATP-binding membrane protein
SSUSC84_RS01455	SSUSC84_0254	-	274679	275272	+	593	0.444267	-1.1705	4.1119e-05	6.31195e-05	GO:0016021	K16926	(GenBank) MptD family putative ECF transporter S component
SSUSC84_RS01460	SSUSC84_0255	-	275269	275928	+	659	0.408966	-1.28995	0.000408379	0.000595351	GO:0016021	K16785	(GenBank) putative membrane protein
SSUSC84_RS01465	SSUSC84_0256	-	275892	277319	+	1427	0.468671	-1.09335	3.59936e-07	6.08435e-07	-	K16786	(GenBank) ABC transporter ATP-binding protein
SSUSC84_RS01475	SSUSC84_0258	mvaK1	278792	279727	+	935	2.42044	1.27527	2.3617e-33	8.76631e-33	-	K00869	(GenBank) mevalonate kinase
SSUSC84_RS01480	SSUSC84_0259	mvaD	279720	280745	+	1025	3.45674	1.78941	3.72626e-76	2.8357e-75	GO:0005524;GO:0019287;GO:0005829;GO:0004163	K01597	(GenBank) diphosphomevalonate decarboxylase
SSUSC84_RS01485	SSUSC84_0260	mvaK2	280747	281826	+	1079	2.76992	1.46984	4.1759e-55	2.24882e-54	GO:0016310;GO:0005524;GO:0016301;GO:0016773;GO:0005737	K00938	(GenBank) phosphomevalonate kinase
SSUSC84_RS01490	SSUSC84_0261	fni	281837	282934	+	1097	2.12789	1.08942	1.39667e-17	3.45399e-17	-	K01823	(GenBank) type 2 isopentenyl-diphosphate Delta-isomerase
SSUSC84_RS01510	SSUSC84_0265	-	287044	288381	+	1337	0.47569	-1.07191	4.14455e-08	7.24195e-08	-	K09157	(GenBank) PFL family protein
SSUSC84_RS01520	SSUSC84_0267	hrcA	289471	290505	+	1034	2.80384	1.4874	5.86312e-16	1.3741e-15	GO:0045892;GO:0003677	K03705	(GenBank) heat-inducible transcription repressor HrcA
SSUSC84_RS01530	SSUSC84_0269	dnaK	291127	292950	+	1823	7.08706	2.82519	2.56498e-92	2.37351e-91	GO:0006457;GO:0005524;GO:0051082	K04043	(GenBank) molecular chaperone DnaK
SSUSC84_RS01535	SSUSC84_0270	dnaJ	293382	294518	+	1136	7.58102	2.92239	5.18137e-75	3.81063e-74	-	K03686	(GenBank) molecular chaperone DnaJ
SSUSC84_RS01540	SSUSC84_0271	-	294794	295621	+	827	2.15455	1.10739	1.26471e-22	3.62845e-22	-	-	(GenBank) lipoate-protein ligase family protein
SSUSC84_RS01550	SSUSC84_0273	-	297204	298079	+	875	2.28164	1.19007	1.83572e-33	6.83972e-33	-	K02424	(GenBank) transporter substrate-binding domain-containing protein
SSUSC84_RS01555	SSUSC84_0274	-	298170	298841	+	671	2.13239	1.09247	4.52107e-24	1.35426e-23	GO:0006810;GO:0016021;GO:0005886;GO:0005215	K10009	(GenBank) amino acid ABC transporter permease
SSUSC84_RS01560	SSUSC84_0275	-	298965	299174	-	209	3.32037	1.73134	0.00167548	0.0023421	-	K07727	(GenBank) helix-turn-helix transcriptional regulator
SSUSC84_RS01565	SSUSC84_0276	-	299176	299700	-	524	2.7639	1.46671	1.11607e-18	2.85315e-18	-	-	(GenBank) hypothetical protein
SSUSC84_RS01570	SSUSC84_0277	-	299835	301703	-	1868	12.2403	3.61357	3.24787e-135	4.67267e-134	GO:0046872;GO:0019829;GO:0000166;GO:0098655;GO:0016021;GO:0005886	K01534	(GenBank) heavy metal translocating P-type ATPase
SSUSC84_RS01595	SSUSC84_0282	-	304444	305010	+	566	2.05173	1.03684	7.03706e-11	1.36248e-10	-	-	(GenBank) TIGR01440 family protein
SSUSC84_RS01615	SSUSC84_0286	-	307453	308454	+	1001	2.72268	1.44503	2.93751e-17	7.24635e-17	GO:0008270;GO:0055114;GO:0016491	-	(GenBank) NADP-dependent oxidoreductase
SSUSC84_RS01620	SSUSC84_0287	-	308480	309325	+	845	2.92692	1.54938	3.25243e-16	7.6865e-16	GO:0016787;GO:0016746	-	(GenBank) alpha/beta hydrolase
SSUSC84_RS01625	SSUSC84_0288	-	309318	310187	+	869	2.23613	1.161	3.3932e-11	6.59566e-11	-	-	(GenBank) SDR family NAD(P)-dependent oxidoreductase
SSUSC84_RS01630	SSUSC84_0289	-	310180	311355	+	1175	2.16715	1.1158	4.80782e-10	9.10299e-10	-	-	(GenBank) NADH:flavin oxidoreductase
SSUSC84_RS01655	SSUSC84_0294	tig	314995	316278	+	1283	0.395572	-1.33799	3.92496e-53	2.07402e-52	-	K03545	(GenBank) trigger factor (prolyl isomerase)
SSUSC84_RS01735	SSUSC84_0303	asnB	334044	335003	-	959	0.316646	-1.65906	4.32354e-65	2.78487e-64	GO:0006520;GO:0004067	K01424	(GenBank) asparaginase
SSUSC84_RS01750	SSUSC84_0305	usp	336454	336906	-	452	12.0132	3.58655	1.02353e-231	3.53925e-230	-	-	(GenBank) universal stress protein
SSUSC84_RS01770	SSUSC84_0309	rplS	340269	340616	+	347	0.456907	-1.13003	1.19952e-37	4.89027e-37	GO:0005840;GO:0006412;GO:0003735	K02884	(GenBank) 50S ribosomal protein L19
SSUSC84_RS01800	SSUSC84_0315	galR	346404	347402	-	998	5.97935	2.57999	3.2488e-40	1.39507e-39	GO:0003677;GO:0006355;GO:0003700	K02529	(GenBank) LacI family DNA-binding transcriptional regulator
SSUSC84_RS01805	SSUSC84_0316	galK	347536	348708	+	1172	39.8914	5.318	0	0	GO:0000287;GO:0046835;GO:0005524;GO:0006012;GO:0005737;GO:0004335	K00849	(GenBank) galactokinase
SSUSC84_RS01810	SSUSC84_0317	galT	348718	350199	+	1481	76.0547	6.24897	0	0	GO:0008108;GO:0006012;GO:0005737	K00965	(GenBank) UDP-glucose-hexose-1-phosphate uridylyltransferase
SSUSC84_RS01825	SSUSC84_0320	-	352067	352441	+	374	0.404694	-1.3051	1.37276e-08	2.44861e-08	-	-	(GenBank) hypothetical protein
SSUSC84_RS01830	SSUSC84_0321	-	352625	353152	+	527	3.49363	1.80473	2.42991e-25	7.49507e-25	-	K07015	(GenBank) YqeG family HAD IIIA-type phosphatase
SSUSC84_RS01835	SSUSC84_0322	yqeH	353153	354259	+	1106	4.2609	2.09116	2.05493e-93	1.93792e-92	GO:0005525	K06948	(GenBank) ribosome biogenesis GTPase YqeH
SSUSC84_RS01840	SSUSC84_0323	yhbY	354532	354840	+	308	2.97163	1.57125	1.9135e-30	6.55913e-30	GO:0003723	K07574	(GenBank) ribosome assembly RNA-binding protein YhbY
SSUSC84_RS01845	SSUSC84_0324	-	354853	355485	+	632	3.92704	1.97344	3.08958e-97	3.04479e-96	GO:0005524;GO:0004515;GO:0009435	K00969	(GenBank) nicotinate-nucleotide adenylyltransferase
SSUSC84_RS01850	SSUSC84_0325	yqeK	355482	356069	+	587	5.02861	2.33016	3.62719e-138	5.49938e-137	GO:0016787	-	(GenBank) bis(5'-nucleosyl)-tetraphosphatase (symmetrical) YqeK
SSUSC84_RS01855	SSUSC84_0326	rimL	356600	356902	+	302	10.88	3.44361	3.28017e-137	4.93529e-136	GO:0008080	-	(GenBank) GNAT family N-acetyltransferase
SSUSC84_RS01865	SSUSC84_0328	rsfS	357411	357770	+	359	8.15215	3.02718	9.45064e-227	3.15715e-225	-	K09710	(GenBank) ribosome silencing factor
SSUSC84_RS01870	SSUSC84_0329	-	358072	358815	+	743	2.18416	1.12708	6.20143e-33	2.25934e-32	-	-	(GenBank) class I SAM-dependent methyltransferase
SSUSC84_RS01890	SSUSC84_0333	-	365023	367557	+	2534	6.92615	2.79205	2.65027e-152	4.50317e-151	-	-	(GenBank) dynamin family protein
SSUSC84_RS01895	SSUSC84_0334	yjgR	367547	370885	+	3338	10.238	3.35586	7.99428e-176	1.77042e-174	-	-	(GenBank) ATP-binding protein
SSUSC84_RS01900	SSUSC84_0335	-	370882	371481	+	599	9.16107	3.19552	3.83647e-116	4.44805e-115	-	-	(GenBank) conserved hypothetical protein
SSUSC84_RS01905	SSUSC84_0336	-	371478	371888	+	410	9.81659	3.29522	6.9455e-12	1.39547e-11	-	-	(GenBank) SMI1/KNR4 family protein
SSUSC84_RS01910	SSUSC84_0337	fms	371885	372295	+	410	10.4322	3.38297	3.81551e-118	4.5578e-117	GO:0042586;GO:0005506;GO:0006412	K01462	(GenBank) peptide deformylase
SSUSC84_RS01915	SSUSC84_0338	clpL	372600	374699	+	2099	4.51281	2.17403	3.84534e-120	4.67849e-119	GO:0008233;GO:0006508;GO:0005524	K04086	(GenBank) ATP-dependent Clp protease ATP-binding subunit
SSUSC84_RS01920	SSUSC84_0339	malQ	374882	376390	+	1508	0.458879	-1.12381	2.70331e-38	1.11703e-37	GO:0005977;GO:0004134	K00705	(GenBank) 4-alpha-glucanotransferase
SSUSC84_RS01930	SSUSC84_0341	-	378875	379582	-	707	0.444007	-1.17135	9.81196e-29	3.25579e-28	GO:0003677;GO:0006355;GO:0003700	K03486	(GenBank) GntR family regulatory protein
SSUSC84_RS01935	SSUSC84_0342	rgfB	379781	380572	+	791	14.9534	3.9024	8.52878e-86	7.24578e-85	-	K06896	(GenBank) endonuclease/exonuclease/phosphatase family protein
SSUSC84_RS01940	SSUSC84_0343	crr	380606	382774	+	2168	15.5124	3.95535	8.4085e-191	2.12476e-189	-	K02777	(GenBank) PTS transporter subunit EIIC
SSUSC84_RS01945	SSUSC84_0344	-	382845	383471	-	626	4.66691	2.22247	3.92951e-39	1.6514e-38	-	-	(GenBank) DUF2812 domain-containing protein
SSUSC84_RS01950	SSUSC84_0345	-	383482	383793	-	311	5.81876	2.54071	5.52935e-18	1.39187e-17	-	-	(GenBank) PadR family regulatory protein
SSUSC84_RS01955	SSUSC84_0346	-	383954	384670	+	716	0.469839	-1.08976	7.85716e-28	2.56398e-27	GO:0003677;GO:0006355;GO:0005737	-	(GenBank) YebC/PmpR family DNA-binding transcriptional regulator
SSUSC84_RS01960	SSUSC84_0347	-	385034	385882	+	848	0.351102	-1.51004	2.87688e-43	1.28871e-42	GO:0003899;GO:0032774	-	(GenBank) S-adenosyl-l-methionine hydroxide adenosyltransferase family protein
SSUSC84_RS01965	SSUSC84_0348	-	385903	386448	+	545	0.37517	-1.41438	3.77108e-19	9.88403e-19	-	K16924	(GenBank) ECF-type riboflavin transporter substrate-binding protein
SSUSC84_RS01970	SSUSC84_0349	-	386556	387476	+	920	4.63848	2.21365	1.83463e-34	6.98082e-34	-	-	(GenBank) hypothetical protein
SSUSC84_RS02015	SSUSC84_0358	-	395877	396416	+	539	0.316762	-1.65853	9.45038e-19	2.42851e-18	-	-	(GenBank) DUF1273 domain-containing protein
SSUSC84_RS02045	SSUSC84_0364	gmk	402772	403398	+	626	2.13937	1.09719	2.00817e-32	7.23602e-32	GO:0046710;GO:0016310;GO:0046037;GO:0005524;GO:0005737;GO:0004385	K00942	(GenBank) guanylate kinase
SSUSC84_RS02060	SSUSC84_0367	fmt	406451	407389	+	938	2.3577	1.23738	1.38644e-45	6.38476e-45	GO:0006413;GO:0071951;GO:0004479	K00604	(GenBank) methionyl-tRNA formyltransferase
SSUSC84_RS02065	SSUSC84_0368	rsmB	407376	408689	+	1313	2.45467	1.29553	2.97417e-48	1.41597e-47	GO:0031167;GO:0003723;GO:0006355;GO:0008649;GO:0005737	K03500	(GenBank) 16S rRNA (cytosine(967)-C(5))-methyltransferase RsmB
SSUSC84_RS02070	SSUSC84_0369	stp	408727	409464	+	737	2.11882	1.08326	4.71638e-35	1.82992e-34	-	K20074	(GenBank) Stp1/IreP family PP2C-type Ser/Thr phosphatase
SSUSC84_RS02075	SSUSC84_0370	stk	409464	411458	+	1994	2.13425	1.09373	4.53747e-37	1.82517e-36	-	K12132	(GenBank) serine/threonine-protein kinase
SSUSC84_RS02105	SSUSC84_0376	cysK	416049	416975	-	926	0.15708	-2.67043	3.17258e-179	7.27111e-178	-	K01738	(GenBank) cysteine synthase A
SSUSC84_RS02110	SSUSC84_0377	-	417065	417703	-	638	0.41453	-1.27045	1.39845e-16	3.35321e-16	-	-	(GenBank) YigZ family protein
SSUSC84_RS02120	SSUSC84_0379	comFC	419039	419704	+	665	0.114436	-3.12739	1.01867e-85	8.54384e-85	GO:0016757	K02242	(GenBank) ComF family protein
SSUSC84_RS02125	SSUSC84_0380	yvyD	419781	420323	+	542	12.9063	3.69001	4.89611e-212	1.46216e-210	-	K05808	(GenBank) sigma 54 modulation protein / S30EA ribosomal protein
SSUSC84_RS02200	SSUSC84_0382	recX	428492	429268	+	776	0.444793	-1.1688	1.82804e-15	4.20428e-15	-	K03565	(GenBank) recombination regulator RecX
SSUSC84_RS02220	SSUSC84_0386	-	431223	431933	-	710	2.48793	1.31495	1.33737e-21	3.71261e-21	-	-	(GenBank) GntR family transcriptional regulator
SSUSC84_RS02225	SSUSC84_0387	-	432140	433912	+	1772	202.462	7.66151	0	0	GO:0004565;GO:0005975	K12308	(GenBank) beta-galactosidase
SSUSC84_RS02230	SSUSC84_0388	agaB	433966	434451	+	485	364.97	8.51163	2.73039e-167	5.17461e-166	GO:0034219;GO:0008982;GO:0005737;GO:0009401	K02794	(GenBank) PTS system mannose/fructose/N-acetylgalactosamine-transporter subunit IIB
SSUSC84_RS02235	SSUSC84_0389	-	434493	435392	+	899	659.016	9.36417	0	0	-	K02795	(GenBank) PTS mannose/fructose/sorbose/N-acetylgalactosamine transporter subunit IIC
SSUSC84_RS02240	SSUSC84_0390	-	435379	436197	+	818	551.367	9.10687	0	0	-	K02796	(GenBank) PTS system mannose/fructose/sorbose family transporter subunit IID
SSUSC84_RS02245	SSUSC84_0391	-	436197	436598	+	401	76.7943	6.26293	0	0	GO:0016021;GO:0016740;GO:0009401	K02793	(GenBank) PTS sugar transporter subunit IIA
SSUSC84_RS02250	SSUSC84_0392	galM	436814	437815	+	1001	48.6721	5.60502	7.42453e-248	2.92675e-246	-	K01785	(GenBank) galactose mutarotase
SSUSC84_RS02255	SSUSC84_0393	-	437925	438179	+	254	0.129087	-2.95358	2.29559e-72	1.60447e-71	-	-	(GenBank) DUF1912 family protein
SSUSC84_RS02260	SSUSC84_0394	-	438194	438580	+	386	0.20611	-2.27852	4.02829e-74	2.90834e-73	-	-	(GenBank) helicase
SSUSC84_RS02285	SSUSC84_0400	-	445637	446443	+	806	3.28667	1.71663	2.54809e-61	1.55972e-60	-	-	(GenBank) Fic family protein
SSUSC84_RS02290	SSUSC84_0401	-	446538	449246	+	2708	3.04301	1.6055	6.6612e-57	3.74052e-56	GO:1901363;GO:0097159	-	(GenBank) DEAD/DEAH box helicase family protein
SSUSC84_RS02295	SSUSC84_0402	-	449362	450084	+	722	2.7756	1.4728	9.80481e-46	4.53645e-45	-	-	(GenBank) conserved hypothetical protein
SSUSC84_RS02300	SSUSC84_0403	-	450097	451251	+	1154	2.33027	1.2205	1.37336e-36	5.49067e-36	-	-	(GenBank) ImmA/IrrE family metallo-endopeptidase
SSUSC84_RS02305	SSUSC84_0404	-	451266	452324	+	1058	2.32954	1.22004	3.08931e-30	1.05347e-29	-	-	(GenBank) MmcQ/YjbR family DNA-binding protein
SSUSC84_RS02325	SSUSC84_0408	-	456353	456613	+	260	0.434804	-1.20156	4.29841e-09	7.83735e-09	-	-	(GenBank) hypothetical protein
SSUSC84_RS02330	SSUSC84_0409	lepB	456606	457196	+	590	0.409417	-1.28836	1.16993e-28	3.87552e-28	-	K03100	(GenBank) signal peptidase I
SSUSC84_RS02340	SSUSC84_0410	-	457393	462204	+	4811	0.311002	-1.685	2.1381e-79	1.66569e-78	-	-	(GenBank) InlB B-repeat-containing protein
SSUSC84_RS02345	SSUSC84_0411	-	462311	463753	+	1442	0.186386	-2.42363	1.83954e-136	2.72612e-135	GO:0005618;GO:0016021	-	(GenBank) SpaH/EbpB family LPXTG-anchored major pilin
SSUSC84_RS02350	SSUSC84_0412	srtC1	463867	464736	+	869	0.169005	-2.56486	2.02803e-91	1.85919e-90	-	-	(GenBank) class C sortase
SSUSC84_RS02400	SSUSC84_0423	DivIVA	473928	474617	+	689	0.476048	-1.07082	6.48802e-35	2.50252e-34	GO:0051301;GO:0007049;GO:0005737	K04074	(GenBank) putative cell-division protein DivIVA
SSUSC84_RS02405	SSUSC84_0424	-	474847	475290	+	443	0.139696	-2.83964	1.82745e-169	3.56624e-168	-	K00657	(GenBank) GNAT family N-acetyltransferase
SSUSC84_RS02410	SSUSC84_0425	ileS	475301	478090	+	2789	0.163611	-2.61166	1.29555e-181	3.03991e-180	-	K01870	(GenBank) isoleucine--tRNA ligase
SSUSC84_RS02415	SSUSC84_0426	-	478469	478777	-	308	2.20118	1.13828	1.20853e-35	4.73562e-35	-	-	(GenBank) DUF1827 family protein
SSUSC84_RS02425	SSUSC84_0428	clpE	479479	481707	-	2228	2.77718	1.47362	4.02008e-54	2.14731e-53	GO:0008233;GO:0006508;GO:0005524	K03697	(GenBank) ATP-dependent Clp protease ATP-binding subunit
SSUSC84_RS02435	SSUSC84_0430	-	482287	482976	+	689	2.43529	1.28409	2.6728e-33	9.90244e-33	GO:0006810;GO:0016021;GO:0005886;GO:0005215	K02029	(GenBank) amino acid ABC transporter permease
SSUSC84_RS02485	SSUSC84_0441	-	489896	490825	+	929	0.251335	-1.99232	2.56497e-92	2.37351e-91	-	-	(GenBank) U32 family peptidase
SSUSC84_RS02490	SSUSC84_0442	-	491120	492409	+	1289	0.26183	-1.9333	2.62748e-99	2.65577e-98	-	K08303	(GenBank) U32 family peptidase
SSUSC84_RS02500	SSUSC84_0444	-	492825	493148	-	323	0.452236	-1.14485	1.08133e-30	3.73911e-30	-	-	(GenBank) hypothetical protein
SSUSC84_RS02525	SSUSC84_0449	-	496561	497718	+	1157	0.377582	-1.40514	6.75403e-56	3.68759e-55	-	K02005	(GenBank) efflux RND transporter periplasmic adaptor subunit
SSUSC84_RS02530	SSUSC84_0450	-	497699	498394	+	695	0.343482	-1.54169	2.17761e-64	1.38902e-63	-	K02003	(GenBank) ABC transporter ATP-binding protein
SSUSC84_RS02535	SSUSC84_0451	-	498395	499642	+	1247	0.371369	-1.42907	3.04042e-59	1.79421e-58	-	K02004	(GenBank) ABC transporter permease
SSUSC84_RS02555	SSUSC84_0455	-	503013	503639	-	626	0.425035	-1.23435	2.96032e-27	9.54957e-27	-	-	(GenBank) histidine phosphatase family protein
SSUSC84_RS02565	SSUSC84_0457	-	504124	504966	-	842	0.477662	-1.06594	3.42466e-27	1.10114e-26	-	K08974	(GenBank) DUF368 domain-containing protein
SSUSC84_RS02580	SSUSC84_0460	-	506762	507181	+	419	0.256137	-1.96501	7.32114e-18	1.83354e-17	GO:0016021	-	(GenBank) hypothetical protein
SSUSC84_RS02585	SSUSC84_0461	-	507178	507543	+	365	0.177464	-2.4944	1.59885e-24	4.84821e-24	-	-	(GenBank) DUF4430 domain-containing protein
SSUSC84_RS02600	SSUSC84_0464	rpoE	511726	512229	+	503	17.4449	4.12473	7.14825e-61	4.36198e-60	-	K03088	(GenBank) RNA polymerase sigma factor
SSUSC84_RS02605	SSUSC84_0465	-	512216	513181	+	965	11.7651	3.55645	3.97956e-150	6.4824e-149	-	-	(GenBank) anti sigma factor C-terminal domain-containing protein
SSUSC84_RS02645	SSUSC84_0473	-	520837	521847	+	1010	0.493527	-1.0188	4.18638e-25	1.28526e-24	GO:0008270;GO:0004000;GO:0009168;GO:0009117	K01488	(GenBank) adenosine deaminase
SSUSC84_RS02660	SSUSC84_0476	-	523390	523764	-	374	0.487337	-1.03701	6.1731e-30	2.09058e-29	GO:0003677;GO:0006355;GO:0003700	-	(GenBank) GntR family transcriptional regulator
SSUSC84_RS02685	SSUSC84_0481	-	533606	534715	-	1109	2.31597	1.21162	1.55994e-39	6.5838e-39	GO:0055114;GO:0016491	-	(GenBank) FAD-binding oxidoreductase
SSUSC84_RS02700	SSUSC84_0484	glmS	536192	538003	+	1811	0.0335653	-4.89688	0	0	-	K00820	(GenBank) glutamine--fructose-6-phosphate transaminase (isomerizing)
SSUSC84_RS02705	SSUSC84_0485	-	538155	538796	+	641	0.316519	-1.65963	9.32238e-63	5.87042e-62	-	K02029	(GenBank) amino acid ABC transporter permease
SSUSC84_RS02745	SSUSC84_0496	-	548706	549110	-	404	0.332291	-1.58948	7.88617e-22	2.2079e-21	GO:0003677	-	(GenBank) TetR/AcrR family transcriptional regulator
SSUSC84_RS02800	SSUSC84_0507	csp2H	560176	561546	+	1370	0.440245	-1.18362	5.09043e-32	1.81106e-31	GO:0016757	-	(GenBank) glycosyltransferase family 2 protein
SSUSC84_RS02805	SSUSC84_0508	-	561614	562813	+	1199	0.365969	-1.45021	2.41907e-20	6.54044e-20	GO:0016021	-	(GenBank) polymerase
SSUSC84_RS02810	SSUSC84_0509	cps2J	562952	563950	+	998	0.333951	-1.58229	4.20887e-40	1.7956e-39	-	-	(GenBank) glycosyltransferase family 2 protein
SSUSC84_RS02815	SSUSC84_0510	csp2K	563943	564947	+	1004	0.325725	-1.61827	5.98022e-74	4.30183e-73	GO:0016021;GO:0016740	-	(GenBank) glycosyltransferase family 2 protein
SSUSC84_RS02820	SSUSC84_0511	-	564987	565298	+	311	0.463135	-1.11049	3.6816e-16	8.67995e-16	-	-	(GenBank) hypothetical protein
SSUSC84_RS02830	SSUSC84_0515	-	566790	567761	+	971	0.442405	-1.17656	7.77848e-42	3.3919e-41	-	-	(GenBank) hypothetical protein
SSUSC84_RS02835	SSUSC84_0516	-	567770	569176	+	1406	0.439537	-1.18594	1.29554e-42	5.72536e-42	GO:0016021	-	(GenBank) oligosaccharide flippase family protein
SSUSC84_RS02880	SSUSC84_0524	-	575945	576130	+	185	2.76388	1.46669	0.0148203	0.0193835	-	-	(GenBank) hypothetical protein
SSUSC84_RS02885	SSUSC84_0525	tnpB	576111	576398	+	287	2.96451	1.5678	7.28013e-16	1.70014e-15	-	K07484	(GenBank) IS66 family insertion sequence element accessory protein TnpB
SSUSC84_RS02925	SSUSC84_0533	aroA	583965	585245	+	1280	0.497024	-1.00861	4.20609e-29	1.40274e-28	GO:0003866;GO:0009423;GO:0009073;GO:0005737	K00800	(GenBank) 3-phosphoshikimate 1-carboxyvinyltransferase
SSUSC84_RS02930	SSUSC84_0534	aroK	585254	585745	+	491	0.453995	-1.13925	5.18713e-28	1.70114e-27	GO:0000287;GO:0016310;GO:0009423;GO:0004765;GO:0005524;GO:0009073;GO:0005737	K00891	(GenBank) shikimate kinase
SSUSC84_RS02935	SSUSC84_0535	pheA	585736	586563	+	827	0.493061	-1.02016	8.43131e-25	2.56057e-24	GO:0004664;GO:0009094;GO:0016597	K04518	(GenBank) prephenate dehydratase
SSUSC84_RS02940	SSUSC84_0536	-	586575	587900	+	1325	0.496616	-1.0098	8.25694e-29	2.74442e-28	GO:0016021	-	(GenBank) LCP family protein
SSUSC84_RS02950	SSUSC84_0539	glf	589884	590996	+	1112	0.381651	-1.38967	8.66938e-54	4.6182e-53	GO:0008767	K01854	(GenBank) UDP-galactopyranose mutase
SSUSC84_RS02975	SSUSC84_0544	-	593353	593850	+	497	2.18147	1.1253	3.31214e-28	1.08804e-27	-	-	(GenBank) DUF5590 domain-containing protein
SSUSC84_RS02980	SSUSC84_0545	aspC	593847	595028	+	1181	2.30107	1.2023	1.83576e-43	8.2609e-43	GO:0009058;GO:0008483;GO:0030170	K22457	(GenBank) pyridoxal phosphate-dependent aminotransferase
SSUSC84_RS02985	SSUSC84_0546	asnS	595043	596389	+	1346	2.37921	1.25049	5.53698e-36	2.19585e-35	GO:0005524;GO:0006421;GO:0004816;GO:0005737;GO:0003676	K01893	(GenBank) asparagine--tRNA ligase
SSUSC84_RS02990	SSUSC84_0547	-	596661	596888	+	227	8.42088	3.07397	1.90679e-07	3.25674e-07	-	-	(GenBank) hypothetical protein
SSUSC84_RS02995	SSUSC84_0548	relE	596878	597147	+	269	12.2964	3.62016	1.50994e-53	8.00025e-53	-	-	(GenBank) type II toxin-antitoxin system RelE/ParE family toxin
SSUSC84_RS03000	SSUSC84_0549	-	597553	598872	+	1319	8.07321	3.01314	6.54503e-214	2.01566e-212	-	-	(GenBank) MATE family efflux transporter
SSUSC84_RS03010	SSUSC84_0551	rapZ	599322	600209	+	887	2.3901	1.25707	9.35069e-40	3.98061e-39	GO:0005524;GO:0005525	K06958	(GenBank) P-loop ATPase protein family protein
SSUSC84_RS03015	SSUSC84_0552	-	600206	601180	+	974	2.41261	1.27059	1.32626e-42	5.848e-42	GO:0005737;GO:0008360	-	(GenBank) YvcK family protein
SSUSC84_RS03020	SSUSC84_0553	whiA	601177	602094	+	917	2.24018	1.16361	5.14875e-36	2.04601e-35	-	K09762	(GenBank) DNA-binding protein WhiA
SSUSC84_RS03030	SSUSC84_0555	arcA	603336	604565	+	1229	45.5691	5.50998	0	0	GO:0019547;GO:0018101;GO:0016990;GO:0005737	K01478	(GenBank) arginine deiminase
SSUSC84_RS03035	SSUSC84_0556	-	604565	605005	+	440	39.0536	5.28738	4.75733e-104	5.06848e-103	-	-	(GenBank) acetyltransferase (GNAT) family N-acetyltransferase
SSUSC84_RS03040	SSUSC84_0557	arcB	605024	606037	+	1013	68.0291	6.08808	0	0	GO:0016597;GO:0004585;GO:0006591;GO:0005737	K00611	(GenBank) ornithine carbamoyltransferase
SSUSC84_RS03045	SSUSC84_0558	arcC	606155	607102	+	947	378.486	8.5641	0	0	GO:0006525;GO:0016310;GO:0008804	K00926	(GenBank) carbamate kinase
SSUSC84_RS03050	SSUSC84_0559	-	607445	608947	+	1502	377.855	8.56169	0	0	-	-	(GenBank) YfcC family protein
SSUSC84_RS03055	SSUSC84_0560	-	609066	610406	+	1340	5.62703	2.49237	8.65239e-52	4.47608e-51	GO:0006508;GO:0008270;GO:0016805	-	(GenBank) dipeptidase
SSUSC84_RS03060	SSUSC84_0561	-	610777	615036	+	4259	5.69102	2.50869	2.53325e-93	2.37763e-92	-	K12373	(GenBank) glycosyl hydrolase family protein
SSUSC84_RS03075	SSUSC84_0564	nagB	617223	617927	+	704	2.41225	1.27038	4.45001e-37	1.79366e-36	-	K02564	(GenBank) glucosamine-6-phosphate deaminase
SSUSC84_RS03080	SSUSC84_0565	-	618394	618738	+	344	0.409946	-1.28649	1.25815e-12	2.61308e-12	-	-	(GenBank) hypothetical protein
SSUSC84_RS03090	SSUSC84_0567	-	619883	620218	+	335	0.196024	-2.35089	1.09008e-20	2.95536e-20	-	-	(GenBank) hypothetical protein
SSUSC84_RS03095	SSUSC84_0568	-	620328	620672	+	344	0.172677	-2.53385	3.06663e-32	1.10298e-31	-	-	(GenBank) hypothetical protein
SSUSC84_RS03100	SSUSC84_0569	dltA	621287	622822	+	1535	0.367086	-1.44581	4.62932e-53	2.43968e-52	-	K03367	(GenBank) D-alanine--poly(phosphoribitol) ligase subunit DltA
SSUSC84_RS03105	SSUSC84_0570	dltB	622819	624060	+	1241	0.302584	-1.72459	3.71841e-67	2.44299e-66	GO:0016021	K03739	(GenBank) D-alanyl-lipoteichoic acid biosynthesis protein DltB
SSUSC84_RS03110	SSUSC84_0571	dltC	624103	624342	+	239	0.197264	-2.3418	3.29697e-10	6.27252e-10	GO:0070400;GO:0005524;GO:0070395;GO:0071555;GO:0047473;GO:0036370;GO:0008360	K14188	(GenBank) D-alanine--poly(phosphoribitol) ligase subunit DltC
SSUSC84_RS03115	SSUSC84_0572	dltD	624335	625600	+	1265	0.231629	-2.11011	1.25523e-112	1.42187e-111	GO:0016021	K03740	(GenBank) D-alanyl-lipoteichoic acid biosynthesis protein DltD
SSUSC84_RS03130	SSUSC84_0575	-	627972	628688	+	716	0.387035	-1.36946	3.04943e-25	9.37663e-25	-	K06183	(GenBank) rRNA pseudouridine synthase
SSUSC84_RS03135	SSUSC84_0576	-	628702	629181	+	479	0.418353	-1.25721	6.60858e-12	1.32913e-11	-	K00432	(GenBank) glutathione peroxidase
SSUSC84_RS03140	SSUSC84_0577	fhuG	629200	630201	-	1001	0.319451	-1.64633	1.09029e-16	2.62709e-16	GO:0006810;GO:0016021;GO:0005886;GO:0005215	K02015	(GenBank) iron ABC transporter permease
SSUSC84_RS03145	SSUSC84_0578	fhuB	630198	631223	-	1025	0.352721	-1.5034	3.10804e-15	7.10667e-15	GO:0006810;GO:0016021;GO:0005886;GO:0005215	K02015	(GenBank) iron ABC transporter permease
SSUSC84_RS03150	SSUSC84_0579	fhuD	631237	632166	-	929	0.432032	-1.21079	6.53049e-23	1.89288e-22	-	K02016	(GenBank) ABC transporter substrate-binding protein
SSUSC84_RS03155	SSUSC84_0580	fhuC	632179	632964	-	785	0.452759	-1.14319	2.81159e-21	7.71818e-21	GO:0005524;GO:0016887	K02013	(GenBank) ABC transporter ATP-binding protein
SSUSC84_RS03185	SSUSC84_0586	-	638728	639384	+	656	2.19331	1.13311	3.25614e-29	1.09147e-28	-	K04767	(GenBank) conserved hypothetical protein
SSUSC84_RS03250	SSUSC84_0599	-	649597	650496	-	899	17.4887	4.12835	8.58022e-22	2.39881e-21	-	-	(GenBank) cation transporter
SSUSC84_RS03265	SSUSC84_0602	-	653487	654875	+	1388	2.37392	1.24727	5.15451e-23	1.50067e-22	GO:0016021;GO:0003333;GO:0015171	K03294	(GenBank) amino acid permease
SSUSC84_RS03270	SSUSC84_0603	-	655000	655662	+	662	2.79956	1.4852	2.80484e-05	4.34618e-05	-	-	(GenBank) DUF975 family protein
SSUSC84_RS03325	SSUSC84_0613	coaC	667828	668376	-	548	0.487792	-1.03566	5.30331e-29	1.76568e-28	GO:0004633	K01598	(GenBank) phosphopantothenoylcysteine decarboxylase
SSUSC84_RS03330	SSUSC84_0614	dpfB	668369	669070	-	701	0.477303	-1.06702	3.66601e-32	1.30901e-31	-	K21977	(GenBank) phosphopantothenate--cysteine ligase
SSUSC84_RS03340	SSUSC84_0616	-	671180	671989	-	809	0.0737854	-3.76052	0	0	GO:0006508;GO:0008233;GO:0016021	-	(GenBank) PrsW family intramembrane metalloprotease
SSUSC84_RS03345	SSUSC84_0617	-	672204	673520	+	1316	0.445346	-1.167	3.41082e-33	1.25658e-32	GO:0005623;GO:0016668;GO:0055114;GO:0045454	-	(GenBank) FAD-containing oxidoreductase
SSUSC84_RS03350	SSUSC84_0618	-	673613	676666	+	3053	2.30439	1.20439	1.64964e-42	7.2577e-42	GO:0009035;GO:0003677;GO:0005524;GO:0090305;GO:0006304	K01153	(GenBank) type I restriction endonuclease subunit R
SSUSC84_RS03375	SSUSC84_0622	-	680511	681287	-	776	3.19331	1.67505	1.26825e-18	3.23797e-18	-	-	(GenBank) hypothetical protein
SSUSC84_RS03415	SSUSC84_0630	celC	687233	687556	+	323	4.8208	2.26927	0.00096824	0.00137592	GO:0034219;GO:0008982;GO:0009401;GO:0103111	K02759	(GenBank) PTS lactose/cellobiose transporter subunit IIA
SSUSC84_RS03420	SSUSC84_0631	celA	687589	687894	+	305	12.7047	3.6673	3.45297e-06	5.56939e-06	-	K02760	(GenBank) PTS sugar transporter subunit IIB
SSUSC84_RS03425	SSUSC84_0632	celB	687907	689208	+	1301	7.19243	2.84648	2.70497e-24	8.15214e-24	GO:0034219;GO:0016021;GO:0008982;GO:0009401;GO:0005886	K02761	(GenBank) PTS sugar transporter subunit IIC
SSUSC84_RS03430	SSUSC84_0633	-	689360	691804	+	2444	28.6758	4.84176	0	0	-	K00656	(GenBank) glycyl radical protein
SSUSC84_RS03435	SSUSC84_0634	talA	691819	692487	+	668	32.4452	5.01994	2.88576e-88	2.53921e-87	-	K00616	(GenBank) fructose-6-phosphate aldolase
SSUSC84_RS03440	SSUSC84_0635	-	692519	693475	+	956	11.3211	3.50094	1.0581e-222	3.47587e-221	-	-	(GenBank) iron-containing alcohol dehydrogenase
SSUSC84_RS03445	SSUSC84_0636	gldA	693596	694690	+	1094	490.693	8.93868	0	0	-	K00005	(GenBank) glycerol dehydrogenase
SSUSC84_RS03450	SSUSC84_0637	asd	694859	695935	+	1076	0.492399	-1.0221	2.20783e-24	6.67429e-24	GO:0019877;GO:0009097;GO:0051287;GO:0009088;GO:0005737;GO:0071266;GO:0055114;GO:0046983;GO:0050661;GO:0009089;GO:0003942;GO:0004073	K00133	(GenBank) aspartate-semialdehyde dehydrogenase
SSUSC84_RS03455	SSUSC84_0638	dapA	696008	696943	+	935	0.392009	-1.35104	3.02836e-38	1.24872e-37	GO:0009089;GO:0019877;GO:0008840;GO:0005737	K01714	(GenBank) 4-hydroxy-tetrahydrodipicolinate synthase
SSUSC84_RS03460	SSUSC84_0639	-	697313	698665	+	1352	4.24509	2.08579	8.83365e-06	1.39512e-05	-	-	(GenBank) FAD-dependent oxidoreductase
SSUSC84_RS03465	SSUSC84_0640	-	698655	700118	+	1463	2.02401	1.01722	0.00112166	0.00158593	-	-	(GenBank) helix-turn-helix domain-containing protein
SSUSC84_RS03470	SSUSC84_0641	glpK	700348	701862	+	1514	22.5617	4.49581	4.22021e-16	9.92605e-16	-	K00864	(GenBank) glycerol kinase
SSUSC84_RS03475	SSUSC84_0642	glpO	701938	703767	+	1829	17.3814	4.11947	1.06445e-43	4.80097e-43	GO:0009331;GO:0006072;GO:0016021;GO:0004369;GO:0055114;GO:0004368	K00105	(GenBank) type 1 glycerol-3-phosphate oxidase
SSUSC84_RS03480	SSUSC84_0643	glpF	703781	704488	+	707	27.6785	4.79069	3.25331e-13	6.93218e-13	-	K02440	(GenBank) aquaporin family protein
SSUSC84_RS03485	SSUSC84_0644	-	704620	705570	+	950	4.93986	2.30447	2.19151e-22	6.25103e-22	-	K15975	(GenBank) 2,6-dichloro-p-hydroquinone 1,2-dioxygenase
SSUSC84_RS03490	SSUSC84_0645	-	705793	706185	+	392	2.03409	1.02438	2.54681e-06	4.1383e-06	-	-	(GenBank) hypothetical protein
SSUSC84_RS03500	SSUSC84_0647	-	708167	708505	+	338	4.97437	2.31451	4.16467e-87	3.61611e-86	GO:0005524	-	(GenBank) ibonucleoside-triphosphate reductase
SSUSC84_RS03505	SSUSC84_0648	nox	708690	710057	+	1367	5.82908	2.54327	8.213e-56	4.47177e-55	GO:0005623;GO:0050660;GO:0055114;GO:0016491;GO:0045454	-	(GenBank) FAD-dependent oxidoreductase
SSUSC84_RS03535	SSUSC84_0654	crp	716509	717183	+	674	12.0732	3.59374	5.15678e-22	1.45616e-21	GO:0003677;GO:0006355	-	(GenBank) Crp/Fnr family transcriptional regulator
SSUSC84_RS03540	SSUSC84_0655	-	717195	717941	+	746	20.9788	4.39086	4.88913e-22	1.38455e-21	GO:0016757	K00757	(GenBank) nucleoside phosphorylase
SSUSC84_RS03545	SSUSC84_0656	-	717946	718557	+	611	20.7344	4.37395	1.37137e-124	1.73267e-123	GO:0006810;GO:0016021;GO:0005215	K16923	(GenBank) ECF transporter S component
SSUSC84_RS03550	SSUSC84_0657	ecfT	718577	719332	+	755	24.187	4.59616	5.49151e-165	1.03083e-163	GO:0016021	K16785	(GenBank) energy-coupling factor transporter transmembrane protein EcfT
SSUSC84_RS03555	SSUSC84_0658	-	719332	720186	+	854	21.7117	4.4404	1.6782e-48	8.04799e-48	GO:0005524;GO:0016887	K16786	(GenBank) ATP-binding cassette domain-containing protein
SSUSC84_RS03560	SSUSC84_0659	-	720183	720980	+	797	19.7011	4.3002	9.52997e-135	1.36113e-133	GO:0005524;GO:0016887	K16787	(GenBank) ATP-binding cassette domain-containing protein
SSUSC84_RS03565	SSUSC84_0660	-	721602	722285	+	683	4.7342	2.24312	1.83069e-92	1.71009e-91	-	K07025	(GenBank) haloacid dehalogenase-like hydrolase
SSUSC84_RS03590	SSUSC84_0665	-	725288	726898	-	1610	7.06505	2.8207	4.4633e-92	4.11083e-91	-	K01992	(GenBank) permease
SSUSC84_RS03595	SSUSC84_0666	-	726895	727638	-	743	4.33028	2.11446	5.00283e-87	4.32482e-86	GO:0005524;GO:0016887	K01990	(GenBank) ABC transporter ATP-binding protein
SSUSC84_RS03605	SSUSC84_0668	-	729719	729847	+	128	0.322419	-1.63299	1.38086e-48	6.65446e-48	-	-	(GenBank) DUF4044 domain-containing protein
SSUSC84_RS03620	SSUSC84_0671	mrp	732266	736036	+	3770	0.111286	-3.16765	3.10937e-263	1.39285e-261	GO:0016020;GO:0005618;GO:0005576	-	(GenBank) MucBP domain-containing protein
SSUSC84_RS03635	SSUSC84_0674	plsY	743365	744009	-	644	0.487969	-1.03514	1.9407e-32	7.00571e-32	GO:0008654;GO:0043772;GO:0016021;GO:0005886	K08591	(GenBank) glycerol-3-phosphate 1-O-acyltransferase PlsY
SSUSC84_RS03640	SSUSC84_0675	parE	744152	746095	+	1943	0.471863	-1.08356	2.06539e-34	7.8437e-34	-	K02622	(GenBank) DNA topoisomerase IV subunit B
SSUSC84_RS03645	SSUSC84_0676	-	746125	746937	+	812	0.239574	-2.06146	3.12533e-97	3.06469e-96	-	-	(GenBank) hypothetical protein
SSUSC84_RS03655	SSUSC84_0679	-	747757	748260	+	503	0.166378	-2.58747	5.96175e-85	4.97907e-84	-	-	(GenBank) DUF1232 domain-containing protein
SSUSC84_RS03660	SSUSC84_0680	-	748263	748715	+	452	0.219227	-2.1895	1.37701e-84	1.14037e-83	-	-	(GenBank) hypothetical protein
SSUSC84_RS03665	SSUSC84_0681	parC	748916	751369	+	2453	0.235744	-2.08471	4.90311e-117	5.78684e-116	-	K02621	(GenBank) DNA topoisomerase IV subunit A
SSUSC84_RS03670	SSUSC84_0682	-	751432	752049	+	617	0.176628	-2.50121	1.66194e-127	2.21331e-126	-	-	(GenBank) DUF4230 domain-containing protein
SSUSC84_RS03675	SSUSC84_0683	-	752160	753182	+	1022	0.383818	-1.38151	4.10076e-46	1.91531e-45	-	K00826	(GenBank) branched-chain amino acid aminotransferase
SSUSC84_RS03680	SSUSC84_0684	-	753249	753482	+	233	0.333218	-1.58546	0.0208499	0.0270185	GO:0008483	-	(GenBank) DUF2969 domain-containing protein
SSUSC84_RS03695	SSUSC84_0685	rpsA	754085	755290	+	1205	0.45233	-1.14455	5.52826e-19	1.4356e-18	GO:0005840;GO:0003723;GO:0006412;GO:0003735	K02945	(GenBank) 30S ribosomal protein S1
SSUSC84_RS03705	SSUSC84_0686	-	755461	756489	+	1028	0.267403	-1.90291	1.56099e-57	8.91802e-57	-	K01620	(GenBank) threonine aldolase
SSUSC84_RS03710	SSUSC84_0687	-	756508	756891	-	383	0.399655	-1.32317	2.71178e-31	9.49362e-31	-	-	(GenBank) hypothetical protein
SSUSC84_RS03715	SSUSC84_0688	-	756952	757365	-	413	0.195252	-2.35659	1.81494e-108	1.96552e-107	-	-	(GenBank) hypothetical protein
SSUSC84_RS03720	SSUSC84_0689	-	757478	758620	+	1142	0.456179	-1.13233	7.67799e-19	1.97821e-18	-	K04487	(GenBank) cysteine desulfurase
SSUSC84_RS03725	SSUSC84_0690	thiI	758622	759839	+	1217	0.296577	-1.75352	5.02724e-71	3.45251e-70	GO:0005524;GO:0000049;GO:0005737;GO:0009228;GO:0034227;GO:0004810;GO:0016783;GO:0009229	K03151	(GenBank) tRNA 4-thiouridine(8) synthase ThiI
SSUSC84_RS03730	SSUSC84_0691	brnQ	759961	761286	+	1325	2.81738	1.49435	7.53088e-51	3.77694e-50	-	K03311	(GenBank) branched-chain amino acid transport system II carrier protein
SSUSC84_RS03735	SSUSC84_0692	rplU	761477	761791	+	314	0.366647	-1.44754	4.38045e-59	2.56198e-58	GO:0005840;GO:0006412;GO:0003735;GO:0019843	K02888	(GenBank) 50S ribosomal protein L21
SSUSC84_RS03740	SSUSC84_0693	rpmA	761838	762131	+	293	0.423767	-1.23866	9.98436e-21	2.71437e-20	GO:0005840;GO:0006412;GO:0003735	K02899	(GenBank) 50S ribosomal protein L27
SSUSC84_RS03745	SSUSC84_0694	-	762323	762481	+	158	0.330591	-1.59688	3.99351e-08	6.98422e-08	GO:0016829;GO:0008080	-	(GenBank) GNAT family N-acetyltransferase
SSUSC84_RS03770	SSUSC84_0699	-	765279	765926	+	647	0.492066	-1.02308	1.75427e-23	5.16841e-23	GO:0016021	-	(GenBank) Pr6Pr family membrane protein
SSUSC84_RS03835	SSUSC84_0712	hom	779597	780883	+	1286	0.338884	-1.56114	3.69864e-58	2.14412e-57	GO:0050661;GO:0016597;GO:0009097;GO:0009088;GO:0004412;GO:0055114;GO:0009086	K00003	(GenBank) homoserine dehydrogenase
SSUSC84_RS03840	SSUSC84_0713	thrB	780887	781747	+	860	0.219654	-2.1867	8.56241e-91	7.8132e-90	GO:0016310;GO:0005524;GO:0004413;GO:0009088;GO:0005737	K00872	(GenBank) homoserine kinase
SSUSC84_RS03870	SSUSC84_0719	-	786821	788359	+	1538	0.466664	-1.09955	9.66972e-21	2.63246e-20	-	-	(GenBank) ClC family H(+)/Cl(-) exchange transporter
SSUSC84_RS03885	SSUSC84_0721	-	790137	793949	+	3812	0.443714	-1.1723	2.87608e-23	8.41061e-23	-	-	(GenBank) pseudo
SSUSC84_RS03890	SSUSC84_0722	-	794131	794982	-	851	3.79559	1.92432	1.45989e-61	8.96398e-61	GO:0016310;GO:0005524;GO:0016301;GO:0016021;GO:0046496;GO:0052855	K17758	(GenBank) NAD(P)H-hydrate dehydratase
SSUSC84_RS03925	SSUSC84_0729	glpR	800909	801658	+	749	19.0873	4.25454	0	0	-	K03436	(GenBank) DeoR/GlpR transcriptional regulator
SSUSC84_RS03930	SSUSC84_0730	fruK	801655	802566	+	911	22.3243	4.48054	9.77377e-99	9.82862e-98	GO:0046835;GO:0009024;GO:0005524;GO:0005988;GO:0008662;GO:2001059	K00882	(GenBank) 1-phosphofructokinase
SSUSC84_RS03935	SSUSC84_0731	fruB	802563	804518	+	1955	17.778	4.15202	1.09806e-57	6.29152e-57	-	K02768	(GenBank) PTS transporter subunit EIIC
SSUSC84_RS03960	SSUSC84_0736	-	807818	809686	+	1868	0.348313	-1.52154	5.15115e-62	3.19274e-61	-	K15738	(GenBank) ABC-F family ATP-binding cassette domain-containing protein
SSUSC84_RS03965	SSUSC84_0737	-	809687	810022	+	335	0.191006	-2.38831	9.98256e-18	2.47804e-17	GO:0016021	-	(GenBank) hypothetical protein
SSUSC84_RS03975	SSUSC84_0739	-	811203	811481	+	278	7.77264	2.95841	1.65716e-08	2.93992e-08	GO:0016021	-	(GenBank) hypothetical protein
SSUSC84_RS03980	SSUSC84_0740	-	811493	811795	+	302	8.98372	3.16731	2.52594e-25	7.7791e-25	-	-	(GenBank) hypothetical protein
SSUSC84_RS04070	SSUSC84_0758	-	826186	827160	+	974	0.491244	-1.02549	1.65735e-24	5.01788e-24	-	-	(GenBank) nucleoid-associated protein
SSUSC84_RS04075	SSUSC84_0759	-	827161	827760	+	599	0.4756	-1.07218	1.19211e-21	3.31403e-21	-	-	(GenBank) lysozyme family protein
SSUSC84_RS04175	SSUSC84_0779	guaA	845937	847487	-	1550	0.115689	-3.11167	2.49123e-216	7.79398e-215	GO:0003922;GO:0006541;GO:0005524;GO:0006177;GO:0016462	K01951	(GenBank) glutamine-hydrolyzing GMP synthase
SSUSC84_RS04185	SSUSC84_0781	-	848564	848896	+	332	0.476328	-1.06997	4.98786e-22	1.41048e-21	GO:0003677;GO:0006355;GO:0016987;GO:0003700;GO:0006352	K09787	(GenBank) putative DNA-binding protein
SSUSC84_RS04205	SSUSC84_0785	-	852118	852555	+	437	0.475175	-1.07347	2.11357e-09	3.91159e-09	-	-	(GenBank) AAA family ATPase
SSUSC84_RS04215	SSUSC84_0787	xerS	854528	855598	+	1070	2.03692	1.02639	7.73667e-17	1.87564e-16	-	-	(GenBank) tyrosine recombinase XerS
SSUSC84_RS04220	SSUSC84_0788	-	855668	857176	-	1508	2.98796	1.57916	2.18674e-54	1.17121e-53	-	-	(GenBank) phosphoglucomutase/phosphomannomutase
SSUSC84_RS04225	SSUSC84_0789	-	857252	858193	-	941	2.36815	1.24376	9.66767e-24	2.86111e-23	-	-	(GenBank) sensor histidine kinase
SSUSC84_RS04230	SSUSC84_0790	-	858190	858855	-	665	2.72176	1.44454	1.74546e-37	7.06429e-37	GO:0003677;GO:0000160;GO:0006355;GO:0005622	-	(GenBank) response regulator transcription factor
SSUSC84_RS04235	SSUSC84_0791	-	858894	859151	-	257	2.19224	1.13241	0.000277284	0.000408771	-	-	(GenBank) type II toxin-antitoxin system RelE/ParE family toxin
SSUSC84_RS04240	SSUSC84_0792	-	859135	859386	-	251	2.13893	1.09689	0.00342263	0.00470432	-	-	(GenBank) hypothetical protein
SSUSC84_RS04265	SSUSC84_0797	-	863821	864723	-	902	0.375859	-1.41174	4.86382e-16	1.14126e-15	GO:0005524;GO:0016887	K20459	(GenBank) ABC transporter ATP-binding protein
SSUSC84_RS04270	SSUSC84_0798	-	864744	865121	-	377	0.35909	-1.47758	0.000720165	0.00103232	-	K20489	(GenBank) NisI/SpaI family lantibiotic immunity lipoprotein
SSUSC84_RS04300	SSUSC84_0804	-	869385	870224	-	839	8.99605	3.16929	2.00316e-252	8.05761e-251	-	K13653	(GenBank) AraC family transcriptional regulator
SSUSC84_RS04310	SSUSC84_0806	-	871828	872577	-	749	9.46246	3.24222	2.20117e-199	5.94315e-198	GO:0016787;GO:0008152	-	(GenBank) haloacid dehalogenase-like hydrolase
SSUSC84_RS04335	SSUSC84_0811	-	876123	876806	-	683	0.452147	-1.14514	8.98851e-14	1.95545e-13	GO:0003677;GO:0000160;GO:0006355;GO:0005622	K20488	(GenBank) response regulator transcription factor
SSUSC84_RS04375	SSUSC84_0820	-	886056	886421	-	365	2.4534	1.29478	0.000576251	0.000834527	-	-	(GenBank) MobC family plasmid mobilization relaxosome protein
SSUSC84_RS04420	SSUSC84_0827	tetM	891984	893903	-	1919	0.371157	-1.4299	8.00435e-39	3.33543e-38	GO:0005525;GO:0003924	K18220	(GenBank) tetracycline resistance ribosomal protection protein Tet(M)
SSUSC84_RS04430	SSUSC84_0829	-	895209	896210	-	1001	9.52483	3.25169	3.75537e-06	6.0522e-06	GO:0016787;GO:0016021	-	(GenBank) lysozyme family protein
SSUSC84_RS04435	SSUSC84_0830	-	896207	898384	-	2177	3.53687	1.82247	6.81345e-07	1.13711e-06	GO:0016021	-	(GenBank) putative membrane protein
SSUSC84_RS04480	SSUSC84_0839	-	906446	908263	-	1817	2.67921	1.42181	1.96245e-36	7.82993e-36	GO:0003677;GO:0005524;GO:0032508;GO:0004003	-	(GenBank) ATP-dependent DNA helicase
SSUSC84_RS04485	SSUSC84_0840	-	908250	910337	-	2087	2.75762	1.46342	7.66298e-42	3.34894e-41	GO:0005524	-	(GenBank) AAA family ATPase
SSUSC84_RS04490	SSUSC84_0841	-	910334	911110	-	776	3.38674	1.7599	1.83426e-30	6.29848e-30	GO:0016310;GO:0005524;GO:0016301	K16214	(GenBank) zeta toxin family protein
SSUSC84_RS04495	SSUSC84_0842	-	911110	911586	-	476	3.36797	1.75188	7.17473e-22	2.01444e-21	GO:0031342;GO:0015643;GO:0043565;GO:0009636	K18830	(GenBank) helix-turn-helix transcriptional regulator
SSUSC84_RS04535	SSUSC84_0852	-	917906	918595	-	689	2.4471	1.29107	1.13112e-08	2.02125e-08	-	-	(GenBank) ABC transporter permease
SSUSC84_RS04540	SSUSC84_0853	-	918605	919324	-	719	2.23368	1.15942	3.53593e-05	5.44903e-05	-	-	(GenBank) ABC transporter permease
SSUSC84_RS04545	SSUSC84_0854	-	919302	920216	-	914	2.31202	1.20915	4.83125e-12	9.76655e-12	GO:0005524;GO:0016887	K01990	(GenBank) ATP-binding cassette domain-containing protein
SSUSC84_RS04550	SSUSC84_0855	-	920188	922263	-	2075	2.3422	1.22786	2.50603e-23	7.33936e-23	GO:0006508;GO:0005524;GO:0008233;GO:0016021	K13409	(GenBank) ATP-binding cassette domain-containing protein
SSUSC84_RS04555	-	-	922269	923381	-	1112	2.94565	1.55859	2.19299e-13	4.69824e-13	-	-	(GenBank) lantibiotic-modifying protein
SSUSC84_RS04560	SSUSC84_0857	-	923909	924205	+	296	3.64559	1.86615	1.16008e-15	2.68687e-15	-	-	(GenBank) hypothetical protein
SSUSC84_RS04565	SSUSC84_0858	-	924206	924622	+	416	4.43547	2.14909	6.738e-18	1.68964e-17	-	-	(GenBank) Recombinase
SSUSC84_RS04570	SSUSC84_0859	-	924642	926186	+	1544	3.31793	1.73028	3.24906e-14	7.18731e-14	GO:0003677;GO:0000150;GO:0006310	-	(GenBank) DNA recombinase family protein
SSUSC84_RS04575	SSUSC84_0860	-	926329	926553	+	224	3.17528	1.66689	0.00818826	0.0109417	GO:0043565	-	(GenBank) helix-turn-helix transcriptional regulator
SSUSC84_RS04580	SSUSC84_0861	-	926568	927437	+	869	3.27667	1.71223	1.49269e-15	3.44507e-15	GO:0016779	-	(GenBank) nucleotidyltransferase domain-containing protein
SSUSC84_RS04585	SSUSC84_0862	-	927418	928152	+	734	3.2032	1.67951	2.65277e-11	5.17685e-11	GO:0008168;GO:0032259	-	(GenBank) class I SAM-dependent methyltransferase
SSUSC84_RS04590	SSUSC84_0863	aadE	928185	929048	+	863	4.12954	2.04598	1.68808e-15	3.89148e-15	GO:0016779	K05593	(GenBank) aminoglycoside nucleotidyltransferase ANT(6)-Ia
SSUSC84_RS04595	SSUSC84_0864	-	929092	929619	+	527	4.37229	2.12839	3.33929e-31	1.16285e-30	GO:0016740	-	(GenBank) adenine phosphoribosyltransferase
SSUSC84_RS04600	SSUSC84_0865	-	929847	931166	+	1319	5.18557	2.3745	7.23906e-86	6.17671e-85	GO:0003676	-	(GenBank) IS1380-like element ISSsu5 family transposase
SSUSC84_RS04605	-	-	931355	932752	-	1397	4.63632	2.21298	2.02124e-46	9.46288e-46	-	-	(GenBank) DUF4135 domain-containing protein
SSUSC84_RS04610	SSUSC84_0866	-	932836	933009	-	173	11.0551	3.46664	4.18828e-22	1.18778e-21	GO:0005576;GO:0042742	-	(GenBank) type A2 lantipeptide
SSUSC84_RS04625	SSUSC84_0870	-	934030	940854	-	6824	5.02351	2.3287	6.95501e-67	4.55426e-66	GO:0003677;GO:0005524;GO:0008170;GO:0006306	-	(GenBank) DEAD/DEAH box helicase family protein
SSUSC84_RS04640	SSUSC84_0873	-	941631	946526	-	4895	2.00207	1.0015	5.23855e-18	1.32035e-17	GO:0016021	-	(GenBank) LPXTG cell wall anchor domain-containing protein
SSUSC84_RS04655	SSUSC84_0876	-	948193	950994	-	2801	4.01611	2.0058	5.44882e-07	9.12457e-07	GO:0016021	-	(GenBank) CHAP domain-containing protein
SSUSC84_RS04660	SSUSC84_0877	-	950996	953326	-	2330	4.05113	2.01833	1.18341e-06	1.95189e-06	-	-	(GenBank) hypothetical protein
SSUSC84_RS04670	SSUSC84_0879	trbL	953719	954573	-	854	4.3973	2.13662	0.000993467	0.00141075	GO:0016021	-	(GenBank) conjugal transfer protein TrbL
SSUSC84_RS04680	SSUSC84_0881	-	954852	956669	-	1817	3.72867	1.89866	4.83561e-09	8.79242e-09	GO:0016021;GO:0009291	K03205	(GenBank) type IV secretory system conjugative DNA transfer family protein
SSUSC84_RS04685	SSUSC84_0882	-	956669	957157	-	488	4.03274	2.01176	0.0234672	0.0302116	-	-	(GenBank) hypothetical protein
SSUSC84_RS04690	SSUSC84_0883	-	957235	957819	-	584	9.37291	3.2285	6.30284e-06	1.00509e-05	GO:0006508;GO:0008233;GO:0016021	-	(GenBank) CPBP family intramembrane metalloprotease
SSUSC84_RS04705	SSUSC84_0886	-	958458	958886	-	428	9.80282	3.2932	0.0131334	0.0173266	-	-	(GenBank) hypothetical protein
SSUSC84_RS04710	SSUSC84_0887	-	958870	960225	-	1355	4.87458	2.28528	1.42805e-08	2.54492e-08	GO:0009307;GO:0003886;GO:0090116	K00558	(GenBank) DNA (cytosine-5-)-methyltransferase
SSUSC84_RS04715	SSUSC84_0888	-	960374	961192	-	818	4.63377	2.21219	0.000159999	0.000238727	-	-	(GenBank) replication initiator protein A
SSUSC84_RS04725	SSUSC84_0891	rplL	961561	961926	-	365	0.222571	-2.16766	3.45195e-123	4.3062e-122	GO:0005840;GO:0006412;GO:0003735	K02935	(GenBank) 50S ribosomal protein L7/L12
SSUSC84_RS04730	SSUSC84_0892	rplJ	961992	962486	-	494	0.171187	-2.54636	3.04793e-173	6.25778e-172	GO:0005840;GO:0042254;GO:0006412;GO:0003735;GO:0070180	K02864	(GenBank) 50S ribosomal protein L10
SSUSC84_RS04755	SSUSC84_0897	-	967085	967408	+	323	0.464164	-1.10729	0.00262072	0.00361979	-	-	(GenBank) rhodanese-like domain-containing protein
SSUSC84_RS04765	SSUSC84_0899	-	969171	969722	+	551	0.469098	-1.09204	6.19078e-34	2.32863e-33	-	-	(GenBank) DUF1836 domain-containing protein
SSUSC84_RS04770	SSUSC84_0900	-	969712	970362	+	650	0.394745	-1.34101	8.09246e-51	4.04829e-50	GO:0019835;GO:0016021	K11068	(GenBank) hemolysin III family protein
SSUSC84_RS04775	SSUSC84_0901	-	970395	971405	-	1010	0.356888	-1.48646	1.10647e-39	4.67995e-39	-	-	(GenBank) YdcF family protein
SSUSC84_RS04780	SSUSC84_0902	rnh	971408	972181	-	773	0.386889	-1.37001	5.19062e-35	2.00996e-34	-	K03470	(GenBank) ribonuclease HII
SSUSC84_RS04785	SSUSC84_0903	ylqF	972168	973019	-	851	0.467861	-1.09585	1.31323e-19	3.48369e-19	GO:0005525;GO:0005737	K14540	(GenBank) ribosome biogenesis GTPase YlqF
SSUSC84_RS04790	SSUSC84_0904	-	973119	973607	-	488	2.31432	1.21059	2.58397e-19	6.81795e-19	-	K06940	(GenBank) YkgJ family cysteine cluster protein
SSUSC84_RS04795	SSUSC84_0905	maf	973659	974306	-	647	5.63074	2.49332	1.4161e-61	8.7223e-61	GO:0005737	K06287	(GenBank) Maf-like protein
SSUSC84_RS04800	SSUSC84_0906	sntC	974358	976523	-	2165	10.6854	3.41757	4.61429e-236	1.68422e-234	GO:0046872;GO:0005618;GO:0000166;GO:0016788;GO:0009166	-	(GenBank) 5'-nucleotidase C-terminal domain-containing protein
SSUSC84_RS04820	SSUSC84_0910	pyrE	979642	980274	-	632	2.16095	1.11167	6.28615e-15	1.42907e-14	GO:0000287;GO:0044205;GO:0004588	K00762	(GenBank) orotate phosphoribosyltransferase
SSUSC84_RS04830	SSUSC84_0912	pyrF	980731	981426	-	695	2.83215	1.5019	1.36596e-18	3.48293e-18	GO:0044205;GO:0004590;GO:0006207	K01591	(GenBank) orotidine 5'-phosphate decarboxylase
SSUSC84_RS04850	SSUSC84_0916	glgC	984604	985731	+	1127	22.7081	4.50513	4.68151e-102	4.85645e-101	-	K00975	(GenBank) glucose-1-phosphate adenylyltransferase
SSUSC84_RS04855	SSUSC84_0917	glgD	985744	986859	+	1115	25.5366	4.6745	7.93491e-83	6.40972e-82	-	K00975	(GenBank) glucose-1-phosphate adenylyltransferase subunit GlgD
SSUSC84_RS04860	SSUSC84_0918	glgA	986868	988313	+	1445	24.0218	4.58627	2.97541e-231	1.01113e-229	GO:0005978;GO:0033201;GO:0004373;GO:0009011	K00703	(GenBank) glycogen synthase
SSUSC84_RS04865	SSUSC84_0919	glgB	988386	990224	+	1838	19.9103	4.31544	5.72213e-244	2.16891e-242	-	K00700	(GenBank) 1,4-alpha-glucan branching enzyme
SSUSC84_RS04870	SSUSC84_0920	-	990352	991152	-	800	0.270282	-1.88746	2.38543e-74	1.72856e-73	GO:0016020;GO:0035235;GO:0004970	K02030	(GenBank) transporter substrate-binding domain-containing protein
SSUSC84_RS04875	SSUSC84_0921	-	991324	992133	-	809	0.291991	-1.77601	1.00508e-36	4.03467e-36	-	K02030	(GenBank) transporter substrate-binding domain-containing protein
SSUSC84_RS04880	SSUSC84_0922	-	992333	992800	-	467	2.10647	1.07483	4.11467e-06	6.62042e-06	-	K03574	(GenBank) 8-oxo-dGTP diphosphatase
SSUSC84_RS04905	SSUSC84_0927	uvrB	1001306	1003291	-	1985	2.12228	1.08561	1.10194e-31	3.88537e-31	GO:0003677;GO:0005524;GO:0004386;GO:0005737;GO:0009432;GO:0006289;GO:0090305;GO:0009381	K03702	(GenBank) excinuclease ABC subunit B
SSUSC84_RS04910	SSUSC84_0928	glnH	1003489	1005687	+	2198	0.134586	-2.8934	1.11768e-217	3.55316e-216	GO:0006810;GO:0035235;GO:0016021;GO:0004970;GO:0005886	K10036	(GenBank) ABC transporter permease subunit
SSUSC84_RS04915	SSUSC84_0929	glnQ	1005687	1006427	+	740	0.0797924	-3.64761	2e-295	1.17353e-293	GO:0015424;GO:0005524;GO:0003333	K10038	(GenBank) amino acid ABC transporter ATP-binding protein
SSUSC84_RS04920	SSUSC84_0930	-	1006681	1007172	-	491	0.459238	-1.12268	0.000353728	0.000518748	-	-	(GenBank) GNAT family N-acetyltransferase
SSUSC84_RS04925	SSUSC84_0931	-	1007471	1009003	+	1532	2.09376	1.06609	9.0006e-13	1.88725e-12	-	-	(GenBank) ABC-F family ATP-binding cassette domain-containing protein
SSUSC84_RS04935	SSUSC84_0933	-	1010538	1010864	+	326	2.21804	1.14928	7.50941e-19	1.93731e-18	-	-	(GenBank) hypothetical protein
SSUSC84_RS04945	SSUSC84_0935	lacX	1012119	1013012	-	893	10.5736	3.40239	4.51125e-24	1.35337e-23	GO:0030246;GO:0016853;GO:0005975	-	(GenBank) aldose 1-epimerase
SSUSC84_RS04950	SSUSC84_0936	lacG	1013077	1014483	-	1406	13.8005	3.78665	6.66664e-170	1.314e-168	GO:0019512;GO:0033920	K01220	(GenBank) 6-phospho-beta-galactosidase
SSUSC84_RS04955	SSUSC84_0937	lacE	1014728	1016407	-	1679	16.3727	4.03322	6.49741e-153	1.1136e-151	GO:0022869;GO:0034219;GO:0016021;GO:0009401;GO:0005886;GO:0015767	K02787	(GenBank) PTS transporter subunit EIIBC
SSUSC84_RS04960	SSUSC84_0938	lacF	1016407	1016724	-	317	8.97326	3.16563	1.00619e-07	1.73813e-07	GO:0016740;GO:0009401	K02786	(GenBank) PTS lactose/cellobiose transporter subunit EIIA
SSUSC84_RS04965	SSUSC84_0939	-	1016756	1017589	-	833	12.9208	3.69163	2.83597e-79	2.20067e-78	GO:0003723;GO:0006355	K02531	(GenBank) PRD domain-containing protein
SSUSC84_RS04970	SSUSC84_0940	lacD	1017778	1018755	-	977	16.2556	4.02286	1.5515e-55	8.42426e-55	GO:0016310;GO:0009024;GO:0019512;GO:0009025;GO:2001059	K01635	(GenBank) tagatose 1,6-diphosphate aldolase
SSUSC84_RS04985	SSUSC84_0942	lacB	1019700	1020215	-	515	34.2646	5.09864	9.53753e-76	7.09376e-75	GO:0050044;GO:0019388;GO:0019512	K01819	(GenBank) galactose-6-phosphate isomerase LacB subunit
SSUSC84_RS04990	SSUSC84_0943	lacA	1020242	1020664	-	422	33.3182	5.05824	3.13498e-39	1.32031e-38	GO:0050044;GO:0019388;GO:0019512	K01819	(GenBank) galactose-6-phosphate isomerase LacA subunit
SSUSC84_RS05000	SSUSC84_0945	lacR	1020869	1021636	-	767	3.47729	1.79796	9.71416e-12	1.92622e-11	GO:0003677;GO:0006355;GO:0005622;GO:0016740;GO:0003700	K02530	(GenBank) DeoR/GlpR transcriptional regulator
SSUSC84_RS05015	SSUSC84_0948	-	1023038	1023829	+	791	0.377651	-1.40488	7.68292e-24	2.28747e-23	-	-	(GenBank) pseudo
SSUSC84_RS05025	SSUSC84_0950	-	1024999	1025343	-	344	2.77127	1.47055	0.000671132	0.000967668	-	-	(GenBank) hypothetical protein
SSUSC84_RS05040	SSUSC84_0953	-	1028275	1028661	-	386	0.492444	-1.02197	4.52057e-05	6.91237e-05	-	-	(GenBank) PaaI family thioesterase
SSUSC84_RS05045	SSUSC84_0954	-	1028651	1030393	-	1742	0.235522	-2.08607	9.5491e-87	8.21889e-86	GO:0055085;GO:0005524;GO:0016021;GO:0042626	K06147	(GenBank) ABC transporter ATP-binding membrane protein
SSUSC84_RS05050	SSUSC84_0955	-	1030380	1032119	-	1739	0.310714	-1.68634	1.01767e-60	6.17178e-60	GO:0055085;GO:0005524;GO:0016021;GO:0042626	K06148	(GenBank) ABC transporter ATP-binding membrane protein
SSUSC84_RS05055	SSUSC84_0956	pta	1032121	1033095	-	974	0.374482	-1.41703	6.31097e-44	2.85297e-43	GO:0008959;GO:0008152	K00625	(GenBank) phosphate acetyltransferase
SSUSC84_RS05060	SSUSC84_0957	-	1033113	1034006	-	893	0.416127	-1.2649	3.30869e-40	1.4177e-39	GO:0003723;GO:0009982;GO:0001522	K06180	(GenBank) RluA family pseudouridine synthase
SSUSC84_RS05065	SSUSC84_0958	ppnK	1034006	1034824	-	818	0.375225	-1.41417	1.23242e-37	5.00847e-37	GO:0016310;GO:0003951;GO:0046872;GO:0005524;GO:0006741;GO:0005737;GO:0019674	K00858	(GenBank) NAD kinase
SSUSC84_RS05070	SSUSC84_0959	-	1034808	1035479	-	671	0.289028	-1.79072	2.18719e-59	1.30635e-58	GO:0015969	K07816	(GenBank) GTP pyrophosphokinase family protein
SSUSC84_RS05075	SSUSC84_0960	-	1035566	1036132	+	566	0.155279	-2.68706	1.46385e-78	1.12266e-77	-	-	(GenBank) CYTH domain-containing protein
SSUSC84_RS05080	SSUSC84_0961	prsA2	1036277	1037254	+	977	0.356092	-1.48968	3.26851e-50	1.6146e-49	GO:0000287;GO:0004749;GO:0016310;GO:0005524;GO:0016301;GO:0009165;GO:0005737;GO:0009156;GO:0006015	K00948	(GenBank) ribose-phosphate pyrophosphokinase
SSUSC84_RS05085	SSUSC84_0962	-	1037265	1038380	+	1115	0.360463	-1.47208	4.67101e-53	2.45508e-52	-	K04487	(GenBank) cysteine desulfurase
SSUSC84_RS05090	SSUSC84_0963	-	1038382	1038726	+	344	0.307063	-1.70339	1.40091e-10	2.69384e-10	-	-	(GenBank) DUF1831 domain-containing protein
SSUSC84_RS05095	SSUSC84_0964	-	1038728	1038931	+	203	0.280498	-1.83394	0.00322719	0.004445	GO:0016310;GO:0016301	-	(GenBank) DUF4649 family protein
SSUSC84_RS05100	SSUSC84_0965	rex	1039066	1039704	+	638	3.25027	1.70056	5.84665e-73	4.14523e-72	GO:0045892;GO:0051775;GO:0003677;GO:0048037;GO:0005737	K01926	(GenBank) redox-sensing transcriptional repressor
SSUSC84_RS05115	SSUSC84_0968	srtA	1041190	1041939	-	749	0.469635	-1.09039	1.59163e-29	5.3534e-29	-	K07284	(GenBank) class A sortase
SSUSC84_RS05125	SSUSC84_0970	ldh	1044579	1045562	+	983	0.408424	-1.29186	2.80658e-50	1.38989e-49	GO:0006096;GO:0004459;GO:0005737;GO:0055114	K00016	(GenBank) L-lactate dehydrogenase
SSUSC84_RS05140	SSUSC84_0972	-	1046291	1047244	-	953	2.89214	1.53214	1.17803e-16	2.82814e-16	GO:0006810;GO:0016021;GO:0005886;GO:0005215	K02057	(GenBank) ABC transporter permease
SSUSC84_RS05145	SSUSC84_0973	-	1047246	1048307	-	1061	3.1521	1.65632	3.35411e-33	1.23801e-32	GO:0006810;GO:0016021;GO:0005886;GO:0005215	K02057	(GenBank) ABC transporter permease
SSUSC84_RS05150	SSUSC84_0974	-	1048300	1049835	-	1535	4.17201	2.06074	2.61222e-116	3.04656e-115	GO:0005524;GO:0016887	K02056	(GenBank) ABC transporter ATP-binding protein
SSUSC84_RS05155	SSUSC84_0975	-	1050030	1051097	-	1067	5.27468	2.39908	2.01059e-90	1.81784e-89	-	K07335	(GenBank) BMP family protein
SSUSC84_RS05160	SSUSC84_0976	cdd	1051178	1051567	-	389	4.91076	2.29595	1.02034e-82	8.17516e-82	-	K01489	(GenBank) cytidine deaminase
SSUSC84_RS05165	SSUSC84_0977	deoC	1051554	1052216	-	662	6.57432	2.71684	1.23679e-186	2.93699e-185	GO:0004139;GO:0005737;GO:0046386;GO:0016052;GO:0009264	K01619	(GenBank) deoxyribose-phosphate aldolase
SSUSC84_RS05170	SSUSC84_0978	deoA	1052232	1053509	-	1277	11.6156	3.53799	5.61368e-175	1.2294e-173	-	K00756	(GenBank) pyrimidine-nucleoside phosphorylase
SSUSC84_RS05175	SSUSC84_0979	-	1053506	1054096	-	590	7.17056	2.84209	9.39546e-86	7.94783e-85	GO:0008168;GO:0032259	K00564	(GenBank) class I SAM-dependent methyltransferase
SSUSC84_RS05180	SSUSC84_0980	coaA	1054205	1055125	+	920	2.50299	1.32365	9.60046e-34	3.59061e-33	GO:0016310;GO:0005524;GO:0005737;GO:0004594;GO:0015937	K00867	(GenBank) type I pantothenate kinase
SSUSC84_RS05190	SSUSC84_0982	tnpA	1055574	1056038	-	464	15.8862	3.9897	0.016134	0.0210597	GO:0003677;GO:0004803;GO:0006313	K07491	(GenBank) IS200/IS605 family transposase
SSUSC84_RS05255	SSUSC84_0995	-	1068806	1069564	-	758	2.29195	1.19658	3.71823e-11	7.22033e-11	-	K01092	(GenBank) inositol monophosphatase family protein
SSUSC84_RS05295	SSUSC84_1002	-	1073510	1074643	-	1133	2.12781	1.08937	0.00196694	0.00273594	-	-	(GenBank) pseudo
SSUSC84_RS05320	-	-	1075997	1076278	-	281	3.26676	1.70786	3.38439e-06	5.46325e-06	-	-	(GenBank) pseudo
SSUSC84_RS05325	SSUSC84_1007	-	1076280	1077533	-	1253	7.8722	2.97677	6.5774e-14	1.43726e-13	GO:0071973;GO:0005198	-	(GenBank) DUF2130 domain-containing protein
SSUSC84_RS05330	SSUSC84_1008	-	1077540	1077797	-	257	9.84955	3.30006	4.7447e-07	7.96576e-07	-	-	(GenBank) hypothetical protein
SSUSC84_RS05335	SSUSC84_1009	-	1077815	1078285	-	470	10.4844	3.39017	2.50592e-16	5.94663e-16	-	-	(GenBank) ATPase
SSUSC84_RS05340	SSUSC84_1010	-	1078667	1079482	+	815	6.77006	2.75917	5.27644e-57	2.97139e-56	GO:0016787	-	(GenBank) hCof-type HAD-IIB family hydrolase
SSUSC84_RS05345	SSUSC84_1011	pepT	1079492	1080712	+	1220	5.13606	2.36066	6.76995e-33	2.46191e-32	GO:0045148;GO:0008237;GO:0006508;GO:0008270;GO:0043171;GO:0005737	K01258	(GenBank) peptidase T
SSUSC84_RS05350	SSUSC84_1012	-	1080840	1081238	+	398	0.441295	-1.18019	4.63126e-12	9.37189e-12	-	-	(GenBank) hypothetical protein
SSUSC84_RS05360	SSUSC84_1014	padR	1082319	1082636	+	317	9.08659	3.18374	1.5622e-13	3.36513e-13	-	K10947	(GenBank) PadR family transcriptional regulator
SSUSC84_RS05365	SSUSC84_1015	-	1082633	1083745	+	1112	13.9087	3.79792	1.67094e-49	8.15205e-49	-	-	(GenBank) DUF4097 family beta strand repeat protein
SSUSC84_RS05370	SSUSC84_1016	-	1083757	1084335	+	578	16.2772	4.02478	4.70841e-25	1.44104e-24	GO:0016021	-	(GenBank) DUF1700 domain-containing protein
SSUSC84_RS05375	SSUSC84_1017	-	1084322	1085176	+	854	17.3854	4.1198	6.95363e-81	5.50426e-80	-	-	(GenBank) DUF4097 family beta strand repeat protein
SSUSC84_RS05380	SSUSC84_1018	-	1085213	1085572	-	359	2.01915	1.01375	1.37464e-07	2.36011e-07	-	K08987	(GenBank) DUF1304 domain-containing protein
SSUSC84_RS05385	SSUSC84_1019	-	1085592	1086017	-	425	2.06621	1.04699	1.08208e-25	3.36401e-25	GO:0003677;GO:0006355;GO:0003700	-	(GenBank) MarR family transcriptional regulator
SSUSC84_RS05405	SSUSC84_1023	-	1088971	1090281	-	1310	0.423067	-1.24104	1.81022e-44	8.22106e-44	-	-	(GenBank) GntP family permease
SSUSC84_RS05430	SSUSC84_1028	mutX	1092724	1093206	+	482	0.371892	-1.42704	7.4954e-15	1.70005e-14	GO:0006281;GO:0008413	K03574	(GenBank) 8-oxo-dGTP diphosphatase
SSUSC84_RS05435	SSUSC84_1029	-	1093254	1093931	-	677	0.312196	-1.67948	1.48458e-38	6.16021e-38	GO:0016021	-	(GenBank) DUF4956 domain-containing protein
SSUSC84_RS05440	SSUSC84_1030	-	1093918	1094661	-	743	0.193942	-2.3663	1.55763e-103	1.64176e-102	-	-	(GenBank) polyphosphate polymerase domain-containing protein
SSUSC84_RS05450	SSUSC84_1032	-	1095177	1095443	-	266	0.172344	-2.53664	0.000672032	0.000968257	-	-	(GenBank) DUF2087 domain-containing protein
SSUSC84_RS05455	SSUSC84_1033	pheT	1095498	1097897	-	2399	0.251412	-1.99187	9.86229e-104	1.04508e-102	GO:0000287;GO:0004826;GO:0006432;GO:0005524;GO:0000049;GO:0005737;GO:0008033	K01890	(GenBank) phenylalanine--tRNA ligase subunit beta
SSUSC84_RS05460	SSUSC84_1034	-	1097899	1098420	-	521	0.270678	-1.88535	4.69021e-51	2.37036e-50	-	K22441	(GenBank) GNAT family N-acetyltransferase
SSUSC84_RS05465	SSUSC84_1035	pheS	1098622	1099665	-	1043	0.355111	-1.49366	9.46914e-53	4.96374e-52	GO:0000287;GO:0004826;GO:0006432;GO:0005524;GO:0000049;GO:0005737	K01889	(GenBank) phenylalanine--tRNA ligase subunit alpha
SSUSC84_RS05470	SSUSC84_1036	bglX	1100121	1101845	-	1724	41.4306	5.37263	1.85698e-117	2.20488e-116	GO:0004553;GO:0005975	K01207	(GenBank) glycosyl hydrolase family protein
SSUSC84_RS05475	SSUSC84_1037	-	1101856	1103646	-	1790	43.5917	5.44598	1.16455e-174	2.52235e-173	GO:0004553;GO:0005975	K01207	(GenBank) beta-hexosamidase
SSUSC84_RS05480	SSUSC84_1038	-	1103693	1104493	-	800	38.644	5.27217	1.37942e-59	8.26393e-59	-	-	(GenBank) haloacid dehalogenase-like hydrolase
SSUSC84_RS05485	SSUSC84_1039	-	1104493	1105332	-	839	49.3992	5.62642	1.75168e-150	2.87713e-149	GO:0055114;GO:0016491	-	(GenBank) SDR family oxidoreductase
SSUSC84_RS05490	SSUSC84_1040	-	1105335	1106435	-	1100	37.608	5.23297	6.19271e-122	7.62865e-121	GO:0006064;GO:0008927	K01686	(GenBank) mannonate dehydratase
SSUSC84_RS05495	SSUSC84_1041	uxaC	1106450	1107850	-	1400	32.1539	5.00692	1.18315e-125	1.5342e-124	-	K01812	(GenBank) glucuronate isomerase
SSUSC84_RS05500	SSUSC84_1042	eda	1107852	1108472	-	620	32.1737	5.00781	7.17916e-27	2.28596e-26	GO:0008152;GO:0008674	K01625	(GenBank) bifunctional 4-hydroxy-2-oxoglutarate aldolase/2-dehydro-3-deoxy-phosphogluconate aldolase
SSUSC84_RS05505	SSUSC84_1043	-	1108595	1109311	-	716	2.69288	1.42915	2.23547e-35	8.74227e-35	GO:0003677;GO:0006355;GO:0003700	-	(GenBank) FadR family transcriptional regulator
SSUSC84_RS05515	SSUSC84_1045	-	1111172	1112200	-	1028	2.61147	1.38486	0.00298683	0.00411681	GO:0016310;GO:0016301	K00874	(GenBank) PfkB family carbohydrate kinase
SSUSC84_RS05520	SSUSC84_1046	-	1112256	1113809	-	1553	3.52855	1.81907	5.02196e-07	8.4169e-07	GO:0008643;GO:0016021	-	(GenBank) MFS transporter
SSUSC84_RS05530	SSUSC84_1048	epuA	1114865	1115056	-	191	0.135674	-2.88179	0.0163348	0.0212795	-	-	(GenBank) DNA-directed RNA polymerase subunit beta
SSUSC84_RS05540	SSUSC84_1050	-	1116356	1116580	-	224	0.44894	-1.1554	0.00600442	0.00810042	-	-	(GenBank) DUF1146 domain-containing protein
SSUSC84_RS05545	SSUSC84_1051	atpC	1116640	1117056	-	416	0.170677	-2.55066	7.49906e-154	1.30802e-152	GO:0045261;GO:0042777;GO:0015991;GO:0005524;GO:0005886;GO:0046933;GO:0046961	K02114	(GenBank) F0F1 ATP synthase subunit epsilon
SSUSC84_RS05550	SSUSC84_1052	atpD	1117066	1118472	-	1406	0.199045	-2.32883	5.51026e-152	9.204e-151	GO:0045261;GO:0042777;GO:0015991;GO:0005524;GO:0005886;GO:0046933	K02112	(GenBank) F0F1 ATP synthase subunit beta
SSUSC84_RS05555	SSUSC84_1053	atpG	1118492	1119370	-	878	0.238679	-2.06686	2.94484e-119	3.56091e-118	GO:0045261;GO:0042777;GO:0005524;GO:0005886;GO:0046933;GO:0046961	K02115	(GenBank) F0F1 ATP synthase subunit gamma
SSUSC84_RS05560	SSUSC84_1054	atpA	1119382	1120884	-	1502	0.362203	-1.46513	1.5439e-62	9.6298e-62	GO:0045261;GO:0042777;GO:0015991;GO:0005524;GO:0005886;GO:0046933;GO:0046961	K02111	(GenBank) F0F1 ATP synthase subunit alpha
SSUSC84_RS05565	SSUSC84_1055	atpH	1120906	1121439	-	533	0.474166	-1.07654	8.50557e-27	2.69959e-26	GO:0006811	K02113	(GenBank) F0F1 ATP synthase subunit delta
SSUSC84_RS05590	SSUSC84_1060	ligA	1124108	1126066	-	1958	2.46305	1.30045	1.28505e-44	5.86305e-44	-	K01972	(GenBank) NAD-dependent DNA ligase LigA
SSUSC84_RS05620	SSUSC84_1066	ftsY	1131077	1132351	-	1274	3.42501	1.77611	1.64826e-86	1.41249e-85	-	K03110	(GenBank) signal recognition particle-docking protein FtsY
SSUSC84_RS05625	SSUSC84_1067	-	1132353	1133165	-	812	3.4082	1.76901	6.99472e-76	5.24205e-75	GO:0016787	-	(GenBank) Cof-type HAD-IIB family hydrolase
SSUSC84_RS05630	SSUSC84_1068	-	1133155	1133964	-	809	3.04911	1.60839	8.0002e-52	4.14958e-51	GO:0016787	-	(GenBank) HAD family hydrolase
SSUSC84_RS05635	SSUSC84_1069	smc	1133961	1137494	-	3533	3.71576	1.89366	1.28351e-101	1.3245e-100	GO:0003677;GO:0030261;GO:0005524;GO:0007062;GO:0006260;GO:0005694;GO:0005737	K03529	(GenBank) chromosome segregation protein SMC
SSUSC84_RS05640	SSUSC84_1070	rnc	1137497	1138183	-	686	2.63918	1.40009	3.34634e-40	1.43072e-39	GO:0006397;GO:0004525;GO:0016075;GO:0005737;GO:0006364;GO:0008033;GO:0046872;GO:0090502;GO:0019843	K03685	(GenBank) ribonuclease III
SSUSC84_RS05645	SSUSC84_1071	-	1138372	1139361	+	989	5.57892	2.47998	9.10965e-22	2.54322e-21	GO:0016021	-	(GenBank) membrane protein
SSUSC84_RS05650	SSUSC84_1072	-	1139607	1140647	-	1040	2.30624	1.20554	6.92276e-09	1.24838e-08	GO:0006355;GO:0003700	-	(GenBank) ArsR family transcriptional regulator
SSUSC84_RS05655	SSUSC84_1073	-	1140659	1141930	-	1271	8.99153	3.16857	2.14331e-148	3.46267e-147	-	-	(GenBank) MFS transporter
SSUSC84_RS05665	SSUSC84_1075	-	1143749	1145236	+	1487	0.320301	-1.6425	3.14016e-68	2.11238e-67	-	-	(GenBank) DUF1846 domain-containing protein
SSUSC84_RS05680	SSUSC84_1078	icd	1147475	1148656	-	1181	0.0564392	-4.14716	0	0	-	K00031	(GenBank) NADP-dependent isocitrate dehydrogenase
SSUSC84_RS05685	SSUSC84_1079	citZ	1148659	1149777	-	1118	0.0575596	-4.1188	1.18712e-272	5.44143e-271	GO:0006099;GO:0046912;GO:0005737	K01647	(GenBank) citrate synthase
SSUSC84_RS05690	SSUSC84_1080	acnA	1149774	1152443	-	2669	0.0560516	-4.1571	0	0	GO:0003994;GO:0008152;GO:0051539	K01681	(GenBank) aconitate hydratase
SSUSC84_RS05695	SSUSC84_1081	nrdH	1152830	1153048	+	218	0.425694	-1.23211	3.64607e-26	1.15351e-25	GO:0015035;GO:0009055;GO:0005623;GO:0055114;GO:0045454	K06191	(GenBank) glutaredoxin-like protein
SSUSC84_RS05700	SSUSC84_1082	nrdE	1153081	1155240	+	2159	0.378451	-1.40182	5.00015e-59	2.91577e-58	-	K00525	(GenBank) class 1b ribonucleoside-diphosphate reductase subunit alpha
SSUSC84_RS05705	SSUSC84_1083	-	1155286	1155480	+	194	0.306263	-1.70716	6.59001e-10	1.24296e-09	-	-	(GenBank) hypothetical protein
SSUSC84_RS05710	SSUSC84_1084	nrdF	1155507	1156466	+	959	0.251644	-1.99054	6.54442e-110	7.24666e-109	-	K00526	(GenBank) class 1b ribonucleoside-diphosphate reductase subunit beta
SSUSC84_RS05715	SSUSC84_1085	-	1156902	1157903	-	1001	2.81074	1.49095	1.43619e-34	5.47531e-34	GO:0003677;GO:0006355;GO:0003700	-	(GenBank) LacI family DNA-binding transcriptional regulator
SSUSC84_RS05720	SSUSC84_1086	-	1158000	1159901	-	1901	24.3365	4.60505	1.99979e-212	6.06399e-211	-	-	(GenBank) alginate lyase family protein
SSUSC84_RS05725	-	-	1160236	1160886	-	650	34.6781	5.11595	4.32012e-145	6.81197e-144	GO:0016020;GO:0030246;GO:0005975;GO:0005576;GO:0030340	-	(GenBank) LPXTG cell wall anchor domain-containing protein
SSUSC84_RS05730	-	-	1160932	1161633	-	701	73.7263	6.20411	9.6729e-172	1.94544e-170	GO:0016020;GO:0016837;GO:0030246;GO:0005975;GO:0005576	-	(GenBank) hyaluronidase
SSUSC84_RS05735	-	-	1161701	1162192	-	491	43.0805	5.42896	2.24852e-277	1.08093e-275	GO:0016020;GO:0016837;GO:0030246;GO:0005975;GO:0005576	-	(GenBank) hyaluronidase
SSUSC84_RS05740	-	-	1162189	1163757	-	1568	48.1997	5.59095	0	0	GO:0016020;GO:0016837;GO:0005975;GO:0005576	-	(GenBank) YSIRK-type signal peptide-containing protein
SSUSC84_RS05745	SSUSC84_1088	yajC	1163854	1164162	-	308	111.053	6.7951	1.55754e-200	4.32381e-199	GO:0016021	K03210	(GenBank) preprotein translocase subunit YajC
SSUSC84_RS05750	SSUSC84_1089	agaE	1164169	1164984	-	815	50.3842	5.6549	6.13507e-80	4.81762e-79	GO:0034219;GO:0016021;GO:0008982;GO:0009401;GO:0103111	K02747	(GenBank) PTS mannose/fructose/sorbose transporter family subunit IID
SSUSC84_RS05755	SSUSC84_1090	agaW	1164971	1165747	-	776	35.3674	5.14435	1.51414e-118	1.81974e-117	GO:0016021;GO:0009401	K02746	(GenBank) PTS mannose/fructose/sorbose/N-acetylgalactosamine transporter subunit IIC
SSUSC84_RS05760	SSUSC84_1091	agaV	1165766	1166257	-	491	142.87	7.15856	1.83764e-49	8.94318e-49	GO:0034219;GO:0008982;GO:0005737;GO:0009401;GO:0103111	K02745	(GenBank) PTS system mannose/fructose/N-acetylgalactosamine-transporter subunit IIB
SSUSC84_RS05765	SSUSC84_1092	ugl	1166267	1167457	-	1190	38.9218	5.28251	1.18017e-78	9.08638e-78	-	K18581	(GenBank) glycoside hydrolase family protein
SSUSC84_RS05770	SSUSC84_1093	agaF	1167469	1167903	-	434	37.9539	5.24618	1.0517e-27	3.42063e-27	-	K02744	(GenBank) PTS sugar transporter subunit IIA
SSUSC84_RS05775	SSUSC84_1094	-	1168190	1168831	-	641	29.2165	4.86871	5.96939e-73	4.21708e-72	-	K01625	(GenBank) bifunctional 4-hydroxy-2-oxoglutarate aldolase/2-dehydro-3-deoxy-phosphogluconate aldolase
SSUSC84_RS05780	SSUSC84_1095	kdgK	1168842	1169843	-	1001	23.134	4.53194	4.19999e-72	2.92515e-71	GO:0016310;GO:0016301	K00874	(GenBank) PfkB family carbohydrate kinase
SSUSC84_RS05785	SSUSC84_1096	-	1169860	1170501	-	641	28.3982	4.82773	2.90511e-34	1.09903e-33	-	-	(GenBank) RpiB/LacA/LacB family sugar-phosphate isomerase
SSUSC84_RS05790	SSUSC84_1097	-	1170552	1171367	-	815	15.3465	3.93984	5.49711e-38	2.24788e-37	GO:0046872;GO:0000166;GO:0055114;GO:0016491	K00046	(GenBank) gluconate 5-dehydrogenase
SSUSC84_RS05795	SSUSC84_1098	-	1172445	1173572	-	1127	4.80613	2.26488	9.65132e-97	9.32488e-96	GO:0003677;GO:0004803;GO:0006313	-	(GenBank) IS110 family transposase
SSUSC84_RS05800	SSUSC84_1099	ydiL	1173680	1174354	-	674	5.77257	2.52921	7.00402e-35	2.69627e-34	GO:0006508;GO:0008233;GO:0016021	K07052	(GenBank) CPBP family intramembrane metalloprotease
SSUSC84_RS05805	SSUSC84_1100	-	1174364	1174681	-	317	7.0744	2.82261	0.000108844	0.000163639	-	-	(GenBank) hypothetical protein
SSUSC84_RS05810	SSUSC84_1101	-	1174691	1175380	-	689	6.35825	2.66863	9.66599e-86	8.14174e-85	-	K07052	(GenBank) CPBP family intramembrane metalloprotease
SSUSC84_RS05815	SSUSC84_1102	-	1175406	1175624	-	218	5.7176	2.51541	0.000648783	0.000936128	-	-	(GenBank) hypothetical protein
SSUSC84_RS05820	SSUSC84_1103	-	1175634	1176392	-	758	4.9878	2.3184	1.61093e-64	1.03425e-63	-	-	(GenBank) DUF3169 family protein
SSUSC84_RS05825	SSUSC84_1104	-	1176389	1176604	-	215	3.90214	1.96427	0.00341784	0.00470102	GO:0043565	K07729	(GenBank) helix-turn-helix transcriptional regulator
SSUSC84_RS05830	SSUSC84_1105	-	1176617	1177183	-	566	5.66192	2.50129	4.6047e-50	2.26896e-49	-	-	(GenBank) DUF3267 domain-containing protein
SSUSC84_RS05840	SSUSC84_1107	-	1177369	1177593	-	224	10.2587	3.35878	0.0338575	0.04286	-	-	(GenBank) hypothetical protein
SSUSC84_RS05845	SSUSC84_1108	-	1177627	1177827	-	200	2.18743	1.12923	5.97799e-05	9.09855e-05	-	-	(GenBank) hypothetical protein
SSUSC84_RS05895	SSUSC84_1118	-	1189746	1190339	+	593	0.286023	-1.8058	9.92044e-35	3.80412e-34	-	-	(GenBank) DUF1361 domain-containing protein
SSUSC84_RS05920	SSUSC84_1123	-	1194912	1195712	-	800	0.423441	-1.23977	6.43734e-16	1.50689e-15	GO:0005524;GO:0016887	K05833	(GenBank) ATP-binding cassette domain-containing protein
SSUSC84_RS05925	SSUSC84_1124	-	1195722	1196615	-	893	0.379476	-1.39792	1.23721e-17	3.06735e-17	-	K05832	(GenBank) ABC transporter permease
SSUSC84_RS05945	SSUSC84_1128	lacD	1199342	1200343	-	1001	9.54796	3.25519	5.03775e-57	2.85328e-56	-	K01635	(GenBank) tagatose 1,6-diphosphate aldolase
SSUSC84_RS05950	SSUSC84_1129	nagA	1200366	1201511	-	1145	8.41125	3.07232	1.36212e-232	4.79418e-231	-	K01443	(GenBank) N-acetylglucosamine-6-phosphate deacetylase
SSUSC84_RS05990	SSUSC84_1137	rplT	1211559	1211918	-	359	0.470982	-1.08626	4.31193e-26	1.35981e-25	GO:0005840;GO:0000027;GO:0006412;GO:0003735;GO:0019843	K02887	(GenBank) 50S ribosomal protein L20
SSUSC84_RS05995	SSUSC84_1138	rpmI	1211962	1212162	-	200	0.39201	-1.35104	1.99443e-12	4.10337e-12	GO:0005840;GO:0006412;GO:0003735	K02916	(GenBank) 50S ribosomal protein L35
SSUSC84_RS06000	SSUSC84_1139	infC	1212189	1212695	-	506	0.350321	-1.51325	5.68012e-64	3.59984e-63	GO:0006413;GO:0003743;GO:0005737	K02520	(GenBank) translation initiation factor IF-3
SSUSC84_RS06025	SSUSC84_1144	-	1214959	1215729	-	770	0.355009	-1.49407	1.6381e-51	8.38621e-51	-	-	(GenBank) glycosyltransferase
SSUSC84_RS06030	SSUSC84_1145	-	1215719	1216075	-	356	0.236058	-2.08279	2.08771e-19	5.51592e-19	GO:0016021	-	(GenBank) DUF2304 domain-containing protein
SSUSC84_RS06035	SSUSC84_1146	-	1216075	1216791	-	716	0.302701	-1.72404	6.46029e-66	4.18856e-65	-	K00786	(GenBank) glycosyltransferase family 2 protein
SSUSC84_RS06040	SSUSC84_1147	-	1216895	1218148	-	1253	0.304991	-1.71316	5.23334e-75	3.83454e-74	-	-	(GenBank) glycosyltransferase family 4 protein
SSUSC84_RS06045	SSUSC84_1148	-	1218148	1220208	-	2060	0.321207	-1.63842	1.9084e-72	1.3386e-71	-	-	(GenBank) glycosyl transferase
SSUSC84_RS06050	SSUSC84_1149	-	1220218	1221198	-	980	0.361394	-1.46835	1.44837e-41	6.30184e-41	-	-	(GenBank) glycosyltransferase family 2 protein
SSUSC84_RS06055	SSUSC84_1150	-	1221201	1222190	-	989	0.30999	-1.68971	3.29028e-67	2.16894e-66	-	-	(GenBank) glycosyltransferase family 8 protein
SSUSC84_RS06060	SSUSC84_1151	-	1222213	1223520	-	1307	0.328825	-1.60461	5.75046e-63	3.63274e-62	-	-	(GenBank) DUF2142 domain-containing protein
SSUSC84_RS06065	SSUSC84_1152	-	1223517	1224776	-	1259	0.366695	-1.44735	2.53384e-52	1.31773e-51	GO:0016021	-	(GenBank) lipopolysaccharide biosynthesis protein
SSUSC84_RS06070	SSUSC84_1153	rgpF	1224809	1226533	-	1724	0.461886	-1.11439	1.00295e-35	3.95364e-35	-	K07272	(GenBank) rhamnan synthesis protein F
SSUSC84_RS06095	SSUSC84_1158	-	1230853	1233414	+	2561	0.345252	-1.53428	2.13119e-56	1.18326e-55	-	-	(GenBank) alkaline phosphatase family protein
SSUSC84_RS06180	SSUSC84_1174	recJ	1248389	1250602	-	2213	2.65208	1.40712	3.03821e-55	1.64064e-54	-	K07462	(GenBank) single-stranded-DNA-specific exonuclease RecJ
SSUSC84_RS06190	SSUSC84_1176	-	1252521	1255706	+	3185	21.2185	4.40725	0	0	-	-	(GenBank) LPXTG cell wall anchor domain-containing protein
SSUSC84_RS06195	SSUSC84_1177	-	1255750	1256505	-	755	0.4176	-1.2598	2.94073e-31	1.02769e-30	GO:0055114;GO:0016491	K07124	(GenBank) SDR family oxidoreductase
SSUSC84_RS06200	SSUSC84_1178	rnz	1256502	1257431	-	929	0.463532	-1.10926	6.80922e-22	1.91728e-21	GO:0034414;GO:0008270;GO:0042781	K00784	(GenBank) ribonuclease Z
SSUSC84_RS06265	SSUSC84_1193	pyrH	1268099	1268830	-	731	2.57392	1.36397	1.5064e-48	7.24174e-48	GO:0006221;GO:0046939;GO:0033862;GO:0005737	K09903	(GenBank) uridylate kinase
SSUSC84_RS06275	SSUSC84_1195	yghU	1270790	1271578	-	788	0.426509	-1.22935	8.39117e-34	3.14429e-33	-	K11209	(GenBank) glutathione-dependent disulfide-bond oxidoreductase
SSUSC84_RS06280	SSUSC84_1196	-	1271587	1271877	-	290	0.347155	-1.52635	2.00481e-21	5.53428e-21	-	-	(GenBank) hypothetical protein
SSUSC84_RS06285	SSUSC84_1197	rplA	1271984	1272673	-	689	0.465812	-1.10218	7.79651e-16	1.81428e-15	GO:0015934;GO:0000049;GO:0003735;GO:0006417;GO:0019843	K02863	(GenBank) 50S ribosomal protein L1
SSUSC84_RS06290	SSUSC84_1198	rplK	1272714	1273139	-	425	0.32038	-1.64214	1.44924e-71	1.00579e-70	GO:0005840;GO:0006412;GO:0003735;GO:0070180	K02867	(GenBank) 50S ribosomal protein L11
SSUSC84_RS06295	SSUSC84_1199	-	1273294	1273662	+	368	0.313657	-1.67274	5.63039e-39	2.35616e-38	-	-	(GenBank) DUF3397 domain-containing protein
SSUSC84_RS06300	SSUSC84_1200	-	1274030	1274416	-	386	2.47024	1.30465	3.82363e-18	9.66201e-18	GO:0055114;GO:0051213	K08234	(GenBank) VOC family protein
SSUSC84_RS06305	SSUSC84_1201	ftsK	1274416	1276785	-	2369	2.37144	1.24576	9.92764e-45	4.54e-44	-	K03466	(GenBank) DNA translocase FtsK
SSUSC84_RS06310	SSUSC84_1202	sacC	1276911	1278269	-	1358	15.1005	3.91652	1.01739e-261	4.45616e-260	GO:0004575;GO:0005975;GO:0005737	K01193	(GenBank) beta-fructofuranosidase
SSUSC84_RS06315	SSUSC84_1203	lplA	1278287	1279897	-	1610	16.2861	4.02557	3.34485e-257	1.37348e-255	GO:0006810;GO:0005215	K17318	(GenBank) extracellular solute-binding protein
SSUSC84_RS06320	SSUSC84_1204	lplC	1279944	1280831	-	887	12.7529	3.67275	1.32589e-72	9.3333e-72	GO:0008643;GO:0016021;GO:0005886	K17320	(GenBank) carbohydrate ABC transporter permease
SSUSC84_RS06325	SSUSC84_1205	lplB	1280841	1281761	-	920	12.2761	3.61778	8.71393e-85	7.2469e-84	GO:0006810;GO:0016021;GO:0005886	K17319	(GenBank) sugar ABC transporter permease
SSUSC84_RS06335	SSUSC84_1207	-	1283012	1283557	-	545	0.280691	-1.83294	1.87243e-27	6.07999e-27	-	-	(GenBank) hypothetical protein
SSUSC84_RS06340	SSUSC84_1208	-	1283558	1283935	-	377	0.264383	-1.9193	1.78936e-28	5.90759e-28	-	-	(GenBank) glyoxalase/bleomycin resistance/extradiol dioxygenase family protein
SSUSC84_RS06350	SSUSC84_1210	-	1284516	1285319	+	803	0.277336	-1.85029	4.5473e-68	3.02795e-67	-	K03767	(GenBank) peptidylprolyl isomerase
SSUSC84_RS06355	SSUSC84_1211	-	1285448	1286704	+	1256	0.334481	-1.58	5.27304e-12	1.0627e-11	-	-	(GenBank) ISL3 family transposase
SSUSC84_RS06365	SSUSC84_1213	-	1288783	1291119	+	2336	0.251857	-1.98933	3.88074e-109	4.24941e-108	GO:0046872;GO:0016787;GO:0005524;GO:0016021	K12952	(GenBank) cation-translocating P-type ATPase
SSUSC84_RS06385	SSUSC84_1217	ddlA	1293897	1294943	-	1046	0.322153	-1.63418	2.69906e-67	1.78519e-66	GO:0008716;GO:0000287;GO:0005524;GO:0005737;GO:0008360;GO:0009252;GO:0071555;GO:0030145	K01921	(GenBank) D-alanine--D-alanine ligase
SSUSC84_RS06390	SSUSC84_1218	recR	1295048	1295644	-	596	0.266291	-1.90892	4.19561e-68	2.80324e-67	GO:0003677;GO:0046872;GO:0006281;GO:0006310	K06187	(GenBank) recombination protein RecR
SSUSC84_RS06395	SSUSC84_1219	pbp2b	1295653	1297728	-	2075	0.267425	-1.9028	4.60007e-97	4.48848e-96	-	K00687	(GenBank) penicillin-binding protein 2b
SSUSC84_RS06400	SSUSC84_1220	-	1297805	1298551	-	746	0.378002	-1.40353	1.05785e-11	2.08889e-11	-	-	(GenBank) ABC-F family ATP-binding cassette domain-containing protein
SSUSC84_RS06425	SSUSC84_1225	peb1C	1302828	1303589	+	761	0.0363144	-4.78332	0	0	GO:0015424;GO:0005524;GO:0003333	K10041	(GenBank) amino acid ABC transporter ATP-binding protein
SSUSC84_RS06430	SSUSC84_1226	peb1A	1303600	1304439	+	839	0.0446342	-4.48571	0	0	-	K10039	(GenBank) transporter substrate-binding domain-containing protein
SSUSC84_RS06435	SSUSC84_1227	peb1B	1304454	1305152	+	698	0.0265283	-5.23632	0	0	-	K10040	(GenBank) amino acid ABC transporter permease
SSUSC84_RS06440	SSUSC84_1228	peb1B	1305167	1305826	+	659	0.0246575	-5.34183	0	0	-	K10040	(GenBank) amino acid ABC transporter permease
SSUSC84_RS06445	SSUSC84_1229	thrS	1305898	1307850	-	1952	0.165277	-2.59704	2.51664e-173	5.22137e-172	GO:0046872;GO:0005524;GO:0004829;GO:0005737;GO:0006435	K01868	(GenBank) threonyl-tRNA synthetase
SSUSC84_RS06450	SSUSC84_1230	-	1307864	1308184	-	320	0.153784	-2.70102	4.42619e-139	6.81563e-138	GO:0005840	-	(GenBank) MazG-like protein
SSUSC84_RS06475	SSUSC84_1235	ccpA	1313630	1314634	-	1004	3.59664	1.84665	8.26217e-69	5.57696e-68	-	K02529	(GenBank) catabolite control protein A
SSUSC84_RS06480	SSUSC84_1236	pepQ	1314844	1315929	+	1085	0.31568	-1.66347	2.21548e-59	1.31925e-58	-	K01271	(GenBank) aminopeptidase P family protein
SSUSC84_RS06485	SSUSC84_1237	tgt	1315968	1317110	-	1142	0.165442	-2.5956	7.49407e-161	1.35512e-159	GO:0008616;GO:0046872;GO:0006400;GO:0008479	K00773	(GenBank) tRNA guanosine(34) transglycosylase Tgt
SSUSC84_RS06505	SSUSC84_1241	polA	1319894	1322530	-	2636	2.01682	1.01208	6.32334e-31	2.19424e-30	-	K02335	(GenBank) DNA polymerase I
SSUSC84_RS06515	SSUSC84_1243	-	1324083	1327448	-	3365	4.04904	2.01758	1.12566e-110	1.26062e-109	-	K02004	(GenBank) FtsX-like permease family protein
SSUSC84_RS06520	SSUSC84_1244	-	1327460	1328161	-	701	3.82517	1.93552	1.41277e-62	8.83991e-62	-	K02003	(GenBank) ABC transporter ATP-binding protein
SSUSC84_RS06525	SSUSC84_1245	-	1328250	1328585	-	335	9.70859	3.27926	7.99881e-34	3.00298e-33	-	-	(GenBank) hypothetical protein
SSUSC84_RS06530	SSUSC84_1246	tpx	1328680	1329165	-	485	6.89535	2.78562	4.92074e-187	1.18278e-185	GO:0098869;GO:0005623;GO:0055114;GO:0008379;GO:0045454	K11065	(GenBank) thiol peroxidase
SSUSC84_RS06535	SSUSC84_1247	copA	1329205	1331694	-	2489	43.6442	5.44772	1.9608e-191	5.01915e-190	-	K17686	(GenBank) copper-translocating P-type ATPase
SSUSC84_RS06540	SSUSC84_1248	-	1332025	1333848	-	1823	120.4	6.91169	0	0	-	-	(GenBank) C69 family dipeptidase
SSUSC84_RS06545	SSUSC84_1249	tehB	1334042	1334902	-	860	0.179357	-2.47909	2.27024e-83	1.8567e-82	-	K16868	(GenBank) SAM-dependent methyltransferase TehB
SSUSC84_RS06550	SSUSC84_1250	-	1335071	1336114	+	1043	2.54313	1.34661	5.11121e-11	9.9058e-11	GO:0008270;GO:0055114;GO:0016491	K00001	(GenBank) alcohol dehydrogenase catalytic domain-containing protein
SSUSC84_RS06605	SSUSC84_1261	-	1345023	1345835	+	812	2.29576	1.19897	3.62747e-24	1.0899e-23	-	-	(GenBank) MurR/RpiR family transcriptional regulator
SSUSC84_RS06610	SSUSC84_1262	-	1345939	1347447	-	1508	16.9868	4.08634	1.17699e-161	2.148e-160	GO:0016310;GO:0034219;GO:0016301;GO:0016021;GO:0008982;GO:0009401;GO:0005886	K02778	(GenBank) PTS transporter subunit EIIC
SSUSC84_RS06615	SSUSC84_1263	-	1347475	1348176	-	701	71.2018	6.15384	5.50873e-125	7.05046e-124	-	K01788	(GenBank) N-acetylmannosamine-6-phosphate 2-epimerase
SSUSC84_RS06620	SSUSC84_1264	sly	1348487	1349980	-	1493	41.6106	5.37888	0	0	GO:0015485;GO:0009405	K11031	(GenBank) cholesterol-dependent cytolysin suilysin
SSUSC84_RS06630	SSUSC84_1266	-	1351334	1353073	-	1739	3.03189	1.60022	1.94127e-60	1.17011e-59	GO:0055085;GO:0005524;GO:0016021;GO:0042626	K18217	(GenBank) ABC transporter ATP-binding protein
SSUSC84_RS06650	SSUSC84_1268	-	1355499	1355969	+	470	2.61299	1.3857	1.31999e-14	2.96321e-14	-	K04758	(GenBank) ferrous iron transport protein A
SSUSC84_RS06655	SSUSC84_1269	feoB	1355966	1358110	+	2144	3.15808	1.65905	3.6189e-32	1.29453e-31	-	K04759	(GenBank) ferrous iron transport protein B
SSUSC84_RS06690	SSUSC84_1276	-	1363512	1363778	+	266	8.40512	3.07127	2.01795e-14	4.50949e-14	-	-	(GenBank) hypothetical protein
SSUSC84_RS06695	SSUSC84_1278	-	1364187	1366874	-	2687	4.95381	2.30854	1.94886e-27	6.31777e-27	-	K01537	(GenBank) cation-translocating P-type ATPase
SSUSC84_RS06760	SSUSC84_1289	-	1377398	1378027	-	629	0.314155	-1.67045	1.69982e-64	1.08777e-63	-	-	(GenBank) TIGR01906 family membrane protein
SSUSC84_RS06765	SSUSC84_1290	-	1378017	1378790	-	773	0.439608	-1.18571	1.01572e-35	3.99598e-35	-	K01101	(GenBank) TIGR01457 family HAD-type hydrolase
SSUSC84_RS06770	SSUSC84_1291	-	1378800	1379417	-	617	0.492209	-1.02266	1.5752e-25	4.87397e-25	-	-	(GenBank) NUDIX hydrolase
SSUSC84_RS06790	SSUSC84_1296	deoD	1384765	1385478	-	713	3.90323	1.96467	1.3186e-100	1.33967e-99	-	K03784	(GenBank) purine-nucleoside phosphorylase
SSUSC84_RS06795	SSUSC84_1297	-	1385511	1386320	-	809	4.94656	2.30643	1.22593e-74	8.91629e-74	GO:0004731;GO:0009116	K03783	(GenBank) purine-nucleoside phosphorylase
SSUSC84_RS06800	SSUSC84_1298	-	1386332	1386688	-	356	4.17959	2.06336	3.61004e-33	1.3275e-32	-	K00537	(GenBank) arsenate reductase
SSUSC84_RS06805	SSUSC84_1299	deoB	1386688	1387899	-	1211	6.3504	2.66685	3.54101e-59	2.08338e-58	GO:0000287;GO:0008973;GO:0006015;GO:0043094;GO:0005737;GO:0009264;GO:0030145	K01839	(GenBank) phosphopentomutase
SSUSC84_RS06815	SSUSC84_1301	-	1389103	1390431	+	1328	2.46596	1.30215	4.80864e-14	1.05661e-13	-	-	(GenBank) restriction endonuclease subunit S
SSUSC84_RS06820	SSUSC84_1302	-	1390385	1391953	-	1568	3.19382	1.67528	1.23592e-52	6.46155e-52	-	K01154	(GenBank) restriction endonuclease subunit S
SSUSC84_RS06825	SSUSC84_1303	-	1391953	1393416	-	1463	3.06576	1.61624	1.90428e-48	9.11004e-48	GO:0003677;GO:0008170;GO:0090305;GO:0004519;GO:0006306	K03427	(GenBank) SAM-dependent DNA methyltransferase
SSUSC84_RS06840	SSUSC84_1306	-	1397441	1398535	+	1094	2.32654	1.21819	1.78292e-33	6.65558e-33	-	-	(GenBank) hypothetical protein
SSUSC84_RS06845	SSUSC84_1307	-	1398657	1398959	-	302	12.2022	3.60907	2.46615e-135	3.57411e-134	-	-	(GenBank) hypothetical protein
SSUSC84_RS06850	SSUSC84_1308	yqiK	1399048	1400517	-	1469	10.3703	3.37439	4.07164e-123	5.0473e-122	-	K07192	(GenBank) flotillin family protein
SSUSC84_RS06855	SSUSC84_1309	lemA	1400529	1401110	-	581	9.01329	3.17205	2.28276e-47	1.07382e-46	-	K03744	(GenBank) LemA family protein
SSUSC84_RS06860	SSUSC84_1310	-	1401183	1401959	-	776	6.70281	2.74477	2.33854e-67	1.55194e-66	-	-	(GenBank) TPM domain-containing protein
SSUSC84_RS06975	SSUSC84_1333	-	1422841	1423245	-	404	9.8406	3.29875	1.79891e-16	4.29257e-16	-	-	(GenBank) putative lipoprotein
SSUSC84_RS06980	SSUSC84_1334	prdX	1423251	1423736	-	485	8.72793	3.12564	4.67498e-57	2.65544e-56	GO:0002161;GO:0006450	K19055	(GenBank) prolyl-tRNA synthetase associated domain-containing protein
SSUSC84_RS06985	SSUSC84_1335	-	1423919	1424677	-	758	0.138856	-2.84834	5.88671e-75	4.2973e-74	-	K05833	(GenBank) ABC transporter ATP-binding protein
SSUSC84_RS06990	SSUSC84_1336	-	1424674	1425540	-	866	0.162995	-2.6171	2.7636e-50	1.37205e-49	GO:0006810;GO:0016021;GO:0005886;GO:0005215	K05832	(GenBank) ABC transporter permease
SSUSC84_RS06995	SSUSC84_1337	-	1425563	1426564	-	1001	0.154194	-2.69719	9.76301e-98	9.71863e-97	-	K01989	(GenBank) ABC transporter substrate-binding protein
SSUSC84_RS07000	SSUSC84_1338	-	1427321	1428745	-	1424	0.0162429	-5.94405	0	0	-	K01223	(GenBank) glycoside hydrolase family protein
SSUSC84_RS07005	SSUSC84_1339	-	1428760	1430601	-	1841	0.0178763	-5.80581	0	0	GO:0016310;GO:0034219;GO:0016301;GO:0008982;GO:0016021;GO:0005886;GO:0009401;GO:0103111	K02755	(GenBank) PTS glucose transporter subunit IIA
SSUSC84_RS07010	SSUSC84_1340	-	1430612	1431451	-	839	0.0144696	-6.11083	0	0	-	-	(GenBank) PRD domain-containing protein
SSUSC84_RS07035	SSUSC84_1345	-	1436682	1437686	+	1004	0.389887	-1.35887	2.2208e-34	8.41768e-34	-	K07404	(GenBank) lactonase family protein
SSUSC84_RS07055	SSUSC84_1349	-	1439038	1439259	-	221	0.444424	-1.16999	0.00184316	0.0025674	-	-	(GenBank) hypothetical protein
SSUSC84_RS07060	SSUSC84_1350	eno	1439569	1440876	-	1307	0.299949	-1.73721	9.27663e-76	6.92585e-75	GO:0000287;GO:0009986;GO:0004634;GO:0006096;GO:0005576;GO:0000015	K01689	(GenBank) enolase
SSUSC84_RS07065	SSUSC84_1351	-	1441026	1441478	+	452	4.36486	2.12594	5.13209e-13	1.08767e-12	GO:0033201;GO:0009011	-	(GenBank) DUF1694 domain-containing protein
SSUSC84_RS07070	SSUSC84_1352	-	1441705	1442832	-	1127	3.10083	1.63265	2.08826e-55	1.13076e-54	GO:0031388;GO:0008887	K00865	(GenBank) glycerate kinase
SSUSC84_RS07085	SSUSC84_1355	serB	1445503	1446138	-	635	0.464845	-1.10518	1.28045e-19	3.40131e-19	GO:0004647;GO:0006564;GO:0016311	K01079	(GenBank) phosphoserine phosphatase SerB
SSUSC84_RS07115	SSUSC84_1361	-	1453912	1454106	-	194	2.92043	1.54618	0.0466606	0.0582444	-	-	(GenBank) hypothetical protein
SSUSC84_RS07150	SSUSC84_1368	-	1458009	1458416	-	407	4.22566	2.07918	0.0456128	0.0570449	-	-	(GenBank) hypothetical protein
SSUSC84_RS07175	SSUSC84_1373	-	1459379	1459690	-	311	9.66888	3.27335	0.0497383	0.0619294	-	-	(GenBank) hypothetical protein
SSUSC84_RS07180	SSUSC84_1374	-	1459987	1460175	-	188	12.6738	3.66377	0.00225262	0.00311573	GO:0003677	-	(GenBank) helix-turn-helix transcriptional regulator
SSUSC84_RS07205	SSUSC84_1379	-	1463889	1464917	-	1028	0.43728	-1.19337	1.21823e-31	4.28773e-31	-	K03734	(GenBank) FAD protein FMN transferase
SSUSC84_RS07240	SSUSC84_1385	-	1468667	1470691	-	2024	10.4471	3.38503	5.68159e-274	2.66629e-272	GO:0016787;GO:0000166;GO:0009166	K01081	(GenBank) bifunctional metallophosphatase/5'-nucleotidase
SSUSC84_RS07245	SSUSC84_1386	sodA	1470953	1471558	-	605	2.06744	1.04785	4.77106e-33	1.74467e-32	GO:0004784;GO:0019430;GO:0046872;GO:0055114	K04564	(GenBank) superoxide dismutase
SSUSC84_RS07255	SSUSC84_1388	-	1472853	1473443	-	590	5.7039	2.51195	2.02483e-147	3.24467e-146	-	-	(GenBank) hypothetical protein
SSUSC84_RS07265	SSUSC84_1390	livF	1474736	1475446	-	710	0.398195	-1.32845	9.69021e-43	4.30167e-42	-	K01996	(GenBank) ABC transporter ATP-binding protein
SSUSC84_RS07270	SSUSC84_1391	livG	1475446	1476210	-	764	0.423408	-1.23988	1.68631e-38	6.98262e-38	GO:0005524;GO:0016887	K01995	(GenBank) ABC transporter ATP-binding protein
SSUSC84_RS07285	SSUSC84_1394	livK	1478263	1479432	-	1169	0.451145	-1.14834	3.16497e-38	1.30233e-37	-	K01999	(GenBank) ABC transporter substrate-binding protein
SSUSC84_RS07295	SSUSC84_1396	clpP	1479962	1480552	-	590	2.28997	1.19533	4.14154e-30	1.40984e-29	GO:0004252;GO:0006508;GO:0005737	K01358	(GenBank) ATP-dependent Clp protease proteolytic subunit
SSUSC84_RS07305	SSUSC84_1398	dexB	1481378	1482994	-	1616	3.63505	1.86198	3.45662e-88	3.028e-87	GO:0043896;GO:0005975	K01215	(GenBank) glucan 1,6-alpha-glucosidase
SSUSC84_RS07310	SSUSC84_1399	gtfA	1483067	1484515	-	1448	85.1852	6.41253	3.90998e-133	5.46565e-132	GO:0009018;GO:0005985;GO:0016798	K00690	(GenBank) sucrose phosphorylase
SSUSC84_RS07315	SSUSC84_1400	msmG	1484586	1485416	-	830	40.5928	5.34315	1.23769e-40	5.34975e-40	GO:0008643;GO:0016021;GO:0005886	K10119	(GenBank) carbohydrate ABC transporter permease
SSUSC84_RS07320	SSUSC84_1401	msmF	1485427	1486302	-	875	38.3211	5.26007	6.96512e-154	1.22574e-152	GO:0006810;GO:0016021;GO:0005886	K10118	(GenBank) sugar ABC transporter permease
SSUSC84_RS07325	SSUSC84_1402	msmE	1486434	1487669	-	1235	41.1185	5.36172	2.86503e-198	7.63105e-197	GO:0006810;GO:0005215	K10117	(GenBank) extracellular solute-binding protein
SSUSC84_RS07330	SSUSC84_1403	galA	1487682	1489856	-	2174	59.7475	5.90081	8.57245e-137	1.28002e-135	GO:0005975;GO:0004557	K07407	(GenBank) alpha-galactosidase
SSUSC84_RS07350	SSUSC84_1407	-	1493280	1493555	+	275	3.53689	1.82248	0.00423428	0.00575968	-	-	(GenBank) hypothetical protein
SSUSC84_RS07355	SSUSC84_1408	-	1493569	1493823	+	254	5.14956	2.36445	9.34039e-11	1.80489e-10	GO:0016021	-	(GenBank) hypothetical protein
SSUSC84_RS07360	SSUSC84_1409	-	1493833	1494084	+	251	4.60104	2.20196	1.17991e-49	5.78509e-49	GO:0016021	-	(GenBank) hypothetical protein
SSUSC84_RS07380	SSUSC84_1413	-	1495690	1496301	-	611	3.69963	1.88738	3.4043e-35	1.32606e-34	-	K01118	(GenBank) NAD(P)H-dependent oxidoreductase
SSUSC84_RS07390	SSUSC84_1415	-	1496953	1497555	-	602	2.28491	1.19214	7.65062e-15	1.73326e-14	GO:0016021	-	(GenBank) DUF1648 domain-containing protein
SSUSC84_RS07400	SSUSC84_1417	-	1497965	1499509	-	1544	0.233743	-2.097	8.6662e-125	1.10201e-123	GO:0006401;GO:0003723;GO:0005524;GO:0004004;GO:0010501;GO:0005737	K05592	(GenBank) DEAD/DEAH box helicase
SSUSC84_RS07415	SSUSC84_1420	-	1501087	1503663	-	2576	0.30174	-1.72862	1.5052e-69	1.02302e-68	-	-	(GenBank) pneumococcal-type histidine triad protein
SSUSC84_RS07520	SSUSC84_1441	-	1519924	1521048	-	1124	4.9408	2.30475	2.25651e-103	2.35322e-102	GO:0009058;GO:0008483;GO:0030170	-	(GenBank) aminotransferase
SSUSC84_RS07530	SSUSC84_1443	opuC	1521966	1523477	-	1511	2.75149	1.46021	1.09223e-38	4.54173e-38	GO:0006810;GO:0016021;GO:0005886;GO:0005215	K05845	(GenBank) ABC transporter permease/substrate-binding protein
SSUSC84_RS07535	SSUSC84_1444	opuA	1523477	1524208	-	731	4.53302	2.18047	4.68688e-43	2.09475e-42	-	K05847	(GenBank) ABC transporter ATP-binding protein
SSUSC84_RS07540	SSUSC84_1445	-	1524201	1524650	-	449	5.45288	2.44702	1.79741e-47	8.47536e-47	-	-	(GenBank) winged helix-turn-helix transcriptional regulator
SSUSC84_RS07590	SSUSC84_1454	-	1530807	1531241	-	434	6.70308	2.74482	1.25787e-51	6.47326e-51	GO:0008270;GO:0005737	K03095	(GenBank) SprT family protein
SSUSC84_RS07595	SSUSC84_1455	-	1531228	1532226	-	998	10.1098	3.33768	2.40992e-130	3.27583e-129	GO:0006139;GO:0003676	-	(GenBank) helix-hairpin-helix domain-containing protein
SSUSC84_RS07610	SSUSC84_1458	-	1533859	1534296	+	437	2.36147	1.23968	1.26883e-19	3.37499e-19	GO:0006810;GO:0016021;GO:0000271	-	(GenBank) GtrA family protein
SSUSC84_RS07615	SSUSC84_1459	-	1534343	1535266	-	923	0.363062	-1.46171	4.52039e-30	1.53615e-29	-	K07058	(GenBank) YihY/virulence factor BrkB family protein
SSUSC84_RS07620	SSUSC84_1460	-	1535314	1536174	-	860	0.3332	-1.58554	5.13148e-57	2.89804e-56	-	K01265	(GenBank) methionyl aminopeptidase
SSUSC84_RS07625	SSUSC84_1461	-	1536171	1536743	-	572	0.430512	-1.21587	1.76372e-30	6.06683e-30	-	K03790	(GenBank) GNAT family N-acetyltransferase
SSUSC84_RS07635	SSUSC84_1463	-	1538249	1538851	-	602	0.24155	-2.04961	2.15428e-95	2.07126e-94	-	K00355	(GenBank) NAD(P)H-dependent oxidoreductase
SSUSC84_RS07640	SSUSC84_1464	metK	1538895	1540085	-	1190	0.257154	-1.9593	2.53189e-101	2.59914e-100	-	K00789	(GenBank) methionine adenosyltransferase
SSUSC84_RS07645	SSUSC84_1465	-	1540484	1540951	-	467	2.07058	1.05004	2.22306e-14	4.95662e-14	-	K01493	(GenBank) cytidine/deoxycytidylate deaminase family protein
SSUSC84_RS07650	SSUSC84_1466	-	1540970	1541650	-	680	2.50538	1.32503	1.50957e-37	6.12215e-37	-	-	(GenBank) hypothetical protein
SSUSC84_RS07655	SSUSC84_1467	-	1541709	1542743	-	1034	2.34948	1.23234	4.66441e-32	1.66249e-31	GO:0006508;GO:0004177	-	(GenBank) M42 family metallopeptidase
SSUSC84_RS07680	SSUSC84_1472	-	1546342	1546611	-	269	0.486588	-1.03923	0.00412612	0.00563589	GO:0016020	-	(GenBank) DUF1294 domain-containing protein
SSUSC84_RS07685	SSUSC84_1473	-	1546699	1547238	-	539	2.57476	1.36444	4.89205e-50	2.40455e-49	-	-	(GenBank) PadR family transcriptional regulator
SSUSC84_RS07690	SSUSC84_1474	udk	1547240	1547869	-	629	2.50617	1.32548	1.34779e-49	6.59177e-49	GO:0016310;GO:0005524;GO:0004849;GO:0016773;GO:0005737;GO:0044206;GO:0044211	K00876	(GenBank) uridine kinase
SSUSC84_RS07710	SSUSC84_1478	gloA	1551766	1552149	-	383	0.407295	-1.29585	1.13321e-36	4.53976e-36	-	K01759	(GenBank) VOC family protein
SSUSC84_RS07720	SSUSC84_1480	gpmA	1553060	1553752	-	692	0.329384	-1.60216	1.95494e-75	1.44857e-74	GO:0006094;GO:0006096;GO:0046538	K01834	(GenBank) phosphoglycerate mutase
SSUSC84_RS07725	SSUSC84_1481	atoB	1553978	1555162	+	1184	0.406356	-1.29918	6.44383e-47	3.024e-46	GO:0008152;GO:0003985	K00626	(GenBank) acetyl-CoA acetyltransferase
SSUSC84_RS07730	SSUSC84_1482	mvaS	1555191	1556345	+	1154	0.297185	-1.75057	1.01808e-82	8.17516e-82	-	K01641	(GenBank) hydroxymethylglutaryl-CoA synthase
SSUSC84_RS07735	SSUSC84_1483	mvaA	1556407	1557687	+	1280	0.327423	-1.61077	3.64359e-56	1.99487e-55	GO:0004420;GO:0015936;GO:0055114;GO:0050662;GO:0042282	K00054	(GenBank) hydroxymethylglutaryl-CoA reductase, degradative
SSUSC84_RS07855	SSUSC84_1506	pflC	1584682	1585473	-	791	5.54813	2.472	3.03004e-33	1.12049e-32	GO:0016829;GO:0046872;GO:0051539;GO:0043365;GO:0055114;GO:0005737	K04069	(GenBank) pyruvate formate lyase-activating protein
SSUSC84_RS07860	SSUSC84_1507	-	1585594	1586931	-	1337	0.368901	-1.4387	2.69751e-57	1.53665e-56	GO:0016614;GO:0016021;GO:0050660;GO:0055114	K03699	(GenBank) HlyC/CorC family transporter
SSUSC84_RS07865	SSUSC84_1508	-	1587064	1587843	+	779	0.32771	-1.60951	1.11329e-29	3.76379e-29	-	K02013	(GenBank) ABC transporter ATP-binding protein
SSUSC84_RS07870	SSUSC84_1509	-	1587859	1588413	-	554	0.371789	-1.42744	6.35143e-25	1.94088e-24	GO:0008168;GO:0032259	-	(GenBank) methyltransferase domain-containing protein
SSUSC84_RS07885	SSUSC84_1512	nadE	1590760	1591584	+	824	0.376693	-1.40854	4.86217e-24	1.44982e-23	GO:0008795;GO:0005524;GO:0003952;GO:0009435	K01916	(GenBank) ammonia-dependent NAD(+) synthetase
SSUSC84_RS07955	SSUSC84_1526	dpr	1603075	1603593	-	518	7.21153	2.8503	2.13611e-211	6.284e-210	GO:0006879;GO:0006950;GO:0008199;GO:0055114;GO:0005737;GO:0016491	K04047	(GenBank) DNA starvation/stationary phase protection protein
SSUSC84_RS07960	SSUSC84_1527	-	1603795	1604007	+	212	2.71974	1.44347	3.4997e-17	8.59017e-17	-	-	(GenBank) CsbD family protein
SSUSC84_RS07965	SSUSC84_1528	-	1604177	1604611	+	434	4.02979	2.0107	1.75369e-25	5.41774e-25	GO:0035335;GO:0004725	K01104	(GenBank) low molecular weight phosphotyrosine protein phosphatase
SSUSC84_RS07980	SSUSC84_1531	-	1607181	1607834	-	653	0.440303	-1.18343	5.56678e-34	2.09792e-33	GO:0016021	K19302	(GenBank) phosphatase PAP2 family protein
SSUSC84_RS07990	SSUSC84_1533	-	1608739	1609284	-	545	0.426546	-1.22923	4.50199e-09	8.20095e-09	GO:0003723;GO:0008757;GO:0008175;GO:0030488;GO:0005737	K03216	(GenBank) tRNA (cytidine(34)-2'-O)-methyltransferase
SSUSC84_RS08065	SSUSC84_1548	-	1619479	1619961	-	482	0.462577	-1.11224	1.73458e-30	5.97701e-30	GO:0016787	K06950	(GenBank) HD domain-containing protein
SSUSC84_RS08070	SSUSC84_1549	-	1620008	1620748	-	740	0.409229	-1.28902	9.40429e-33	3.40733e-32	-	K03437	(GenBank) RNA methyltransferase
SSUSC84_RS08085	SSUSC84_1552	greA	1622342	1622824	-	482	0.19067	-2.39085	3.53954e-80	2.79058e-79	GO:0032784;GO:0003677;GO:0070063;GO:0003746;GO:0006414	K03624	(GenBank) transcription elongation factor GreA
SSUSC84_RS08090	SSUSC84_1553	mltG	1622898	1624715	-	1817	0.4501	-1.15168	1.07764e-39	4.5678e-39	-	K07082	(GenBank) endolytic transglycosylase MltG
SSUSC84_RS08110	SSUSC84_1557	-	1627402	1630494	-	3092	2.15504	1.10772	1.06214e-34	4.065e-34	-	-	(GenBank) SNF2 helicase associated domain-containing protein
SSUSC84_RS08135	SSUSC84_1562	dnaI	1633387	1634286	-	899	2.09005	1.06354	4.16257e-31	1.44699e-30	GO:0005524	K11144	(GenBank) primosomal protein DnaI
SSUSC84_RS08185	SSUSC84_1572	-	1642646	1643479	-	833	3.48711	1.80203	1.91992e-79	1.50165e-78	-	-	(GenBank) hypothetical protein
SSUSC84_RS08190	SSUSC84_1573	mraY	1643571	1644569	-	998	0.259531	-1.94602	5.86496e-84	4.81659e-83	GO:0051992;GO:0008360;GO:0008963;GO:0009252;GO:0051301;GO:0016021;GO:0071555;GO:0005886;GO:0007049	K01000	(GenBank) phospho-N-acetylmuramoyl-pentapeptide-transferase
SSUSC84_RS08195	SSUSC84_1574	pbpX	1644571	1646820	-	2249	0.395301	-1.33898	1.84359e-51	9.41377e-51	-	K12556	(GenBank) penicillin binding protein 2x
SSUSC84_RS08215	SSUSC84_1578	-	1648574	1649107	+	533	2.21788	1.14918	8.37366e-09	1.50588e-08	GO:0016021	-	(GenBank) DUF3278 domain-containing protein
SSUSC84_RS08220	SSUSC84_1579	-	1649122	1649322	+	200	4.98745	2.3183	0.00423344	0.00575968	GO:0016021	-	(GenBank) membrane protein
SSUSC84_RS08225	SSUSC84_1580	-	1649333	1650415	+	1082	3.88346	1.95734	8.28706e-17	2.00661e-16	GO:0016021	-	(GenBank) DUF3278 domain-containing protein
SSUSC84_RS08230	SSUSC84_1581	-	1650428	1650772	+	344	7.63154	2.93197	3.68611e-16	8.68019e-16	GO:0016021	-	(GenBank) hypothetical protein
SSUSC84_RS08235	SSUSC84_1582	-	1650762	1651109	+	347	6.84477	2.775	3.37589e-05	5.20648e-05	GO:0016021	-	(GenBank) hypothetical protein
SSUSC84_RS08275	SSUSC84_1591	-	1658418	1659767	+	1349	0.413029	-1.27569	6.22166e-43	2.76815e-42	-	K03498	(GenBank) potassium transporter Trk
SSUSC84_RS08280	SSUSC84_1592	-	1659779	1660444	+	665	0.310199	-1.68874	2.04467e-71	1.41405e-70	GO:0006813;GO:0098655;GO:0008324	K03499	(GenBank) TrkA family potassium uptake protein
SSUSC84_RS08285	SSUSC84_1593	-	1660765	1662102	+	1337	0.310375	-1.68791	1.12937e-62	7.08916e-62	GO:0016021;GO:0015238;GO:0015297;GO:0006855	-	(GenBank) MATE family efflux transporter
SSUSC84_RS08295	SSUSC84_1595	-	1662950	1663207	-	257	0.186822	-2.42026	7.55944e-12	1.51449e-11	GO:0005737	-	(GenBank) DUF896 family protein
SSUSC84_RS08300	SSUSC84_1596	glyS	1663217	1665253	-	2036	0.147425	-2.76194	2.5655e-174	5.4963e-173	GO:0004820;GO:0005524;GO:0006426;GO:0005737	K01879	(GenBank) glycine--tRNA ligase subunit beta
SSUSC84_RS08305	SSUSC84_1597	glyQ	1665253	1666170	-	917	0.187529	-2.41481	2.81831e-120	3.45025e-119	GO:0004820;GO:0005524;GO:0006426;GO:0005737	K01878	(GenBank) glycyl-tRNA synthetase alpha chain
SSUSC84_RS08310	SSUSC84_1598	-	1666481	1666960	-	479	0.143574	-2.80013	6.42055e-130	8.60878e-129	-	-	(GenBank) conserved hypothetical protein
SSUSC84_RS08360	SSUSC84_1608	-	1678725	1679537	+	812	0.323206	-1.62947	2.36723e-64	1.5051e-63	-	K21064	(GenBank) Cof-type HAD-IIB family hydrolase
SSUSC84_RS08365	SSUSC84_1609	manL	1679759	1680751	+	992	6.65106	2.73358	7.71785e-14	1.68273e-13	-	K02793	(GenBank) PTS mannose transporter subunit IIAB
SSUSC84_RS08370	SSUSC84_1610	manM	1680783	1681592	+	809	6.98849	2.80498	2.64246e-24	7.97593e-24	GO:0034219;GO:0016021;GO:0008982;GO:0009401;GO:0103111	K02795	(GenBank) PTS mannose/fructose/sorbose transporter subunit IIC
SSUSC84_RS08375	SSUSC84_1611	manN	1681610	1682521	+	911	6.29378	2.65393	8.70464e-26	2.72331e-25	GO:0016021;GO:0009401	K02796	(GenBank) PTS mannose/fructose/sorbose transporter family subunit IID
SSUSC84_RS08395	SSUSC84_1615	-	1686129	1687334	-	1205	2.07901	1.05589	1.89958e-16	4.52731e-16	GO:0003677;GO:0090305;GO:0006304;GO:0004519	K01154	(GenBank) restriction endonuclease subunit S
SSUSC84_RS08400	SSUSC84_1616	-	1687442	1690648	-	3206	2.75931	1.46431	2.88978e-40	1.24361e-39	GO:0009035;GO:0003677;GO:0005524;GO:0009307;GO:0090305;GO:0004386	K01153	(GenBank) type I restriction endonuclease subunit R
SSUSC84_RS08415	-	-	1692320	1692712	-	392	0.311607	-1.6822	3.90898e-18	9.86504e-18	-	-	(GenBank) CPBP family intramembrane metalloprotease
SSUSC84_RS08420	-	-	1692733	1692978	-	245	0.272687	-1.87468	3.30188e-19	8.68892e-19	-	-	(GenBank) hypothetical protein
SSUSC84_RS08425	SSUSC84_1620	-	1693156	1693788	-	632	0.282725	-1.82253	3.29433e-65	2.12889e-64	-	-	(GenBank) hypothetical protein
SSUSC84_RS08430	SSUSC84_1621	-	1693781	1694254	-	473	0.329788	-1.60039	2.42607e-30	8.28731e-30	GO:0008080	-	(GenBank) acetyltransferase (GNAT) family N-acetyltransferase
SSUSC84_RS08500	SSUSC84_1635	-	1705596	1706237	-	641	0.149493	-2.74185	5.53061e-124	6.9432e-123	-	-	(GenBank) HAD family phosphatase
SSUSC84_RS08505	SSUSC84_1636	-	1706414	1707769	+	1355	0.470432	-1.08794	8.89918e-26	2.77976e-25	-	K00928	(GenBank) aspartate kinase
SSUSC84_RS08515	SSUSC84_1638	alr	1708708	1709811	-	1103	2.0249	1.01785	4.53417e-13	9.63022e-13	GO:0008784;GO:0030170;GO:0030632	K01775	(GenBank) alanine racemase
SSUSC84_RS08540	SSUSC84_1643	scrA	1718109	1719986	-	1877	6.01066	2.58752	9.07661e-26	2.8307e-25	GO:0016310;GO:0034219;GO:0016301;GO:0016021;GO:0008982;GO:0009401;GO:0005886	K02808	(GenBank) PTS sugar transporter subunit IIBCA
SSUSC84_RS08545	SSUSC84_1644	scrB	1720192	1721646	+	1454	2.4929	1.31782	9.77568e-26	3.0439e-25	-	K01193	(GenBank) sucrose-6-phosphate hydrolase
SSUSC84_RS08550	SSUSC84_1645	scrR	1721627	1722592	+	965	2.15559	1.10808	1.04413e-11	2.06624e-11	GO:0003677;GO:0006355;GO:0003700	K03484	(GenBank) LacI family DNA-binding transcriptional regulator
SSUSC84_RS08575	SSUSC84_1650	uvrA	1725282	1728107	-	2825	0.316478	-1.65982	1.15553e-76	8.8277e-76	GO:0003677;GO:0005524;GO:0005737;GO:0009432;GO:0009380;GO:0006289;GO:0090305;GO:0008270;GO:0009381;GO:0016887	K03701	(GenBank) excinuclease ABC subunit UvrA
SSUSC84_RS08595	SSUSC84_1653	rpsR	1730617	1730856	-	239	0.206807	-2.27364	1.71369e-44	7.80063e-44	GO:0005840;GO:0006412;GO:0003735;GO:0019843	K02963	(GenBank) 30S ribosomal protein S18
SSUSC84_RS08600	SSUSC84_1654	ssb	1730889	1731383	-	494	0.173016	-2.53103	1.96794e-167	3.76584e-166	GO:0003697;GO:0006281;GO:0006260;GO:0006310	K03111	(GenBank) single-stranded DNA-binding protein
SSUSC84_RS08605	SSUSC84_1655	rpsF	1731395	1731685	-	290	0.170051	-2.55596	3.07025e-130	4.14483e-129	GO:0005840;GO:0006412;GO:0003735;GO:0019843	K02990	(GenBank) 30S ribosomal protein S6
SSUSC84_RS08625	SSUSC84_1659	lpdA	1735768	1737528	-	1760	2.62734	1.3936	5.67581e-58	3.27106e-57	GO:0004148;GO:0005623;GO:0050660;GO:0055114;GO:0045454	K00382	(GenBank) dihydrolipoyl dehydrogenase
SSUSC84_RS08630	SSUSC84_1660	pdhC	1737802	1739190	-	1388	3.1456	1.65333	3.51797e-32	1.26071e-31	GO:0016746;GO:0008152	K00627	(GenBank) dihydrolipoamide acetyltransferase
SSUSC84_RS08635	SSUSC84_1661	pdhB	1739531	1740526	-	995	3.68859	1.88307	3.93645e-69	2.66624e-68	-	K00162	(GenBank) alpha-ketoacid dehydrogenase subunit beta
SSUSC84_RS08640	SSUSC84_1662	pdhA	1740813	1741781	-	968	4.15063	2.05333	6.54195e-76	4.9403e-75	-	K00161	(GenBank) thiamine pyrophosphate-dependent dehydrogenase E1 component subunit alpha
SSUSC84_RS08645	SSUSC84_1663	-	1742014	1742673	+	659	0.352962	-1.50242	1.16226e-35	4.56338e-35	-	-	(GenBank) trimeric intracellular cation channel family protein
SSUSC84_RS08650	SSUSC84_1664	-	1742709	1743863	-	1154	0.265478	-1.91333	3.90388e-94	3.6993e-93	-	-	(GenBank) carbohydrate-binding domain-containing protein
SSUSC84_RS08660	SSUSC84_1666	rbfA	1744981	1745334	-	353	0.315733	-1.66322	1.26051e-50	6.2739e-50	GO:0005737;GO:0006364	K02834	(GenBank) 30S ribosome-binding factor RbfA
SSUSC84_RS08710	SSUSC84_1676	-	1754508	1754921	+	413	2.03585	1.02563	7.55821e-05	0.000114484	GO:0003824	K02503	(GenBank) HIT-family protein
SSUSC84_RS08715	SSUSC84_1677	-	1754923	1755225	+	302	2.59297	1.37461	4.20496e-05	6.44979e-05	-	-	(GenBank) methyl-accepting chemotaxis protein
SSUSC84_RS08750	SSUSC84_1684	oppC	1761351	1762253	-	902	0.478496	-1.06342	2.63144e-31	9.22877e-31	GO:0006810;GO:0016021;GO:0005886	K02034	(GenBank) ABC transporter permease
SSUSC84_RS08775	SSUSC84_1689	-	1767547	1768788	+	1241	2.20145	1.13845	5.5939e-20	1.49398e-19	GO:0006508;GO:0009002	K07258	(GenBank) D-alanyl-D-alanine carboxypeptidase
SSUSC84_RS08825	SSUSC84_1700	lysY	1779605	1780348	+	743	0.398038	-1.32902	7.09275e-35	2.72511e-34	GO:0015424;GO:0005524;GO:0003333	K17076	(GenBank) amino acid ABC transporter ATP-binding protein
SSUSC84_RS08835	SSUSC84_1702	-	1780769	1781671	-	902	2.89394	1.53304	6.51124e-58	3.74159e-57	-	-	(GenBank) SPFH domain-containing protein
SSUSC84_RS08840	SSUSC84_1703	ilvA	1781681	1782931	-	1250	2.67778	1.42104	8.58051e-59	4.98884e-58	GO:0009097;GO:0004794;GO:0030170	K01754	(GenBank) threonine ammonia-lyase IlvA
SSUSC84_RS08845	SSUSC84_1704	ilvC	1783214	1784236	-	1022	0.335082	-1.57741	1.096e-59	6.58605e-59	GO:0009099;GO:0050661;GO:0016853;GO:0009097;GO:0004455;GO:0055114	K00053	(GenBank) ketol-acid reductoisomerase
SSUSC84_RS08850	SSUSC84_1705	ilvH	1784377	1784853	-	476	0.403822	-1.30821	3.13884e-23	9.16542e-23	GO:0016597;GO:0003984;GO:0009082	K01653	(GenBank) acetolactate synthase small subunit
SSUSC84_RS08855	SSUSC84_1706	ilvB	1784846	1786549	-	1703	0.461939	-1.11423	4.71808e-33	1.7285e-32	-	K01652	(GenBank) acetolactate synthase large subunit
SSUSC84_RS08930	SSUSC84_1721	-	1797582	1797971	+	389	0.0718063	-3.79974	8.40856e-127	1.10488e-125	GO:0016021	-	(GenBank) DUF1761 domain-containing protein
SSUSC84_RS08945	SSUSC84_1724	msmK	1799517	1800647	-	1130	5.81155	2.53892	2.47477e-164	4.60166e-163	GO:0006810;GO:0005524;GO:0005886;GO:0016887	K10112	(GenBank) sn-glycerol-3-phosphate ABC transporter ATP-binding protein UgpC
SSUSC84_RS08975	SSUSC84_1730	-	1807305	1808786	-	1481	132.546	7.05034	0	0	-	K17318	(GenBank) ABC transporter substrate-binding protein
SSUSC84_RS08980	SSUSC84_1731	ugpE	1808856	1809779	-	923	65.0125	6.02264	2.27562e-33	8.46273e-33	GO:0006810;GO:0016021;GO:0005886	K17320	(GenBank) carbohydrate ABC transporter permease
SSUSC84_RS08985	SSUSC84_1732	lplB	1809789	1810718	-	929	63.7121	5.9935	9.38668e-169	1.81384e-167	GO:0006810;GO:0016021;GO:0005886	K17319	(GenBank) sugar ABC transporter permease
SSUSC84_RS08990	SSUSC84_1733	gcnA	1810920	1812803	-	1883	12.6135	3.6569	2.33913e-97	2.3168e-96	-	-	(GenBank) beta-N-acetylhexosaminidase
SSUSC84_RS08995	SSUSC84_1734	nagC	1812813	1813679	-	866	16.7204	4.06354	4.56078e-70	3.11048e-69	-	-	(GenBank) ROK family protein
SSUSC84_RS09000	SSUSC84_1735	-	1813660	1816332	-	2672	31.7053	4.98665	3.29302e-241	1.22463e-239	-	K01191	(GenBank) alpha-mannosidase
SSUSC84_RS09005	SSUSC84_1736	-	1816334	1817620	-	1286	19.3667	4.27551	1.15518e-56	6.45001e-56	-	K09704	(GenBank) glycoside hydrolase family protein
SSUSC84_RS09010	SSUSC84_1737	-	1817867	1819996	+	2129	36.1782	5.17705	1.91476e-125	2.46667e-124	-	-	(GenBank) GH92 family glycosyl hydrolase
SSUSC84_RS09015	SSUSC84_1738	-	1820048	1824523	-	4475	15.2483	3.93058	1.47565e-151	2.44412e-150	-	-	(GenBank) bacterial Ig-like domain-containing protein
SSUSC84_RS09020	SSUSC84_1739	-	1824769	1825167	-	398	0.401361	-1.31703	9.00368e-31	3.11885e-30	-	K11145	(GenBank) Mini-ribonuclease 3
SSUSC84_RS09025	SSUSC84_1740	cysS	1825160	1826503	-	1343	0.434246	-1.20342	4.44854e-39	1.86555e-38	-	K01883	(GenBank) cysteinyl-tRNA synthetase
SSUSC84_RS09050	SSUSC84_1745	-	1830575	1831102	+	527	0.329009	-1.6038	3.34017e-16	7.88441e-16	-	-	(GenBank) GNAT family N-acetyltransferase
SSUSC84_RS09090	SSUSC84_1753	-	1837830	1838339	-	509	0.307069	-1.70336	4.74853e-43	2.1175e-42	-	-	(GenBank) hypothetical protein
SSUSC84_RS09095	SSUSC84_1754	-	1838741	1839469	-	728	0.439561	-1.18587	5.6406e-28	1.84678e-27	-	K06183	(GenBank) rRNA pseudouridine synthase
SSUSC84_RS09100	SSUSC84_1755	-	1839460	1839909	-	449	0.493755	-1.01813	1.01312e-07	1.74856e-07	GO:0008080	-	(GenBank) GNAT family N-acetyltransferase
SSUSC84_RS09120	SSUSC84_1759	-	1842485	1843270	-	785	0.18755	-2.41465	1.07673e-23	3.17701e-23	GO:0003725	-	(GenBank) Sua5/YciO/YrdC/YwlC family protein
SSUSC84_RS09125	SSUSC84_1760	leuD	1843330	1843923	-	593	0.228629	-2.12892	1.24758e-12	2.59659e-12	GO:0009098;GO:0016853;GO:0003861;GO:0009316	K01704	(GenBank) 3-isopropylmalate dehydratase small subunit
SSUSC84_RS09130	SSUSC84_1761	leuC	1843923	1845242	-	1319	0.382437	-1.38671	9.49264e-13	1.98199e-12	-	K01703	(GenBank) 3-isopropylmalate dehydratase large subunit
SSUSC84_RS09135	SSUSC84_1762	leuB	1845245	1846291	-	1046	0.313366	-1.67408	6.60298e-16	1.54383e-15	GO:0009098;GO:0000287;GO:0003862;GO:0051287;GO:0055114;GO:0005737	K00052	(GenBank) 3-isopropylmalate dehydrogenase
SSUSC84_RS09140	SSUSC84_1763	leuA	1846300	1847862	-	1562	0.280699	-1.8329	6.39962e-36	2.53286e-35	GO:0009098;GO:0003852	K01649	(GenBank) 2-isopropylmalate synthase
SSUSC84_RS09145	SSUSC84_1764	-	1848242	1848475	-	233	0.30154	-1.72958	6.10854e-18	1.53375e-17	GO:0016020	-	(GenBank) GlsB/YeaQ/YmgE family stress response membrane protein
SSUSC84_RS09150	SSUSC84_1765	pepS	1848534	1849775	-	1241	0.453803	-1.13986	4.16262e-37	1.68126e-36	GO:0006508;GO:0004177	K19689	(GenBank) aminopeptidase PepS
SSUSC84_RS09155	SSUSC84_1766	-	1850048	1850650	-	602	2.47705	1.30862	7.19617e-17	1.74676e-16	GO:0055114;GO:0016491	K07078	(GenBank) nitroreductase family protein
SSUSC84_RS09160	SSUSC84_1767	-	1850886	1851482	-	596	0.232394	-2.10535	1.22211e-81	9.7128e-81	-	-	(GenBank) LemA family protein
SSUSC84_RS09180	SSUSC84_1771	dhaK	1857783	1858772	+	989	9.41457	3.2349	7.26515e-189	1.76785e-187	-	K05878	(GenBank) dihydroxyacetone kinase subunit
SSUSC84_RS09185	SSUSC84_1772	dhaL	1858783	1859358	+	575	8.92634	3.15807	6.67906e-76	5.02459e-75	GO:0006071;GO:0016310;GO:0004371	K05879	(GenBank) dihydroxyacetone kinase subunit L
SSUSC84_RS09190	SSUSC84_1773	-	1859355	1859729	+	374	11.8605	3.56809	3.41997e-38	1.40433e-37	-	K05881	(GenBank) PTS-dependent dihydroxyacetone kinase
SSUSC84_RS09195	SSUSC84_1774	glpF	1859739	1860449	+	710	21.4763	4.42467	0	0	-	K02440	(GenBank) aquaporin family protein
SSUSC84_RS09220	SSUSC84_1779	yajC	1865728	1866051	-	323	0.260096	-1.94288	7.72889e-83	6.26899e-82	-	K03210	(GenBank) preprotein translocase subunit YajC
SSUSC84_RS09225	SSUSC84_1780	purA	1866161	1867453	-	1292	0.400462	-1.32026	1.12607e-47	5.33528e-47	GO:0000287;GO:0044208;GO:0005525;GO:0005737;GO:0004019	K01939	(GenBank) adenylosuccinate synthetase
SSUSC84_RS09230	SSUSC84_1781	gshA	1867818	1870049	+	2231	0.308652	-1.69595	3.58157e-75	2.64393e-74	-	K01919	(GenBank) bifunctional glutamate--cysteine ligase GshA/glutathione synthetase GshB
SSUSC84_RS09235	SSUSC84_1782	ssnA	1870935	1874054	+	3119	4.14517	2.05143	1.48793e-115	1.71503e-114	GO:0016021	K07004	(GenBank) LPXTG cell wall anchor domain-containing protein
SSUSC84_RS09240	SSUSC84_1783	hslO	1874134	1875000	+	866	2.31766	1.21267	6.40003e-14	1.40005e-13	-	K04083	(GenBank) Hsp33 family molecular chaperone HslO
SSUSC84_RS09245	SSUSC84_1784	dusB	1874993	1875997	+	1004	2.82985	1.50072	1.06885e-53	5.67844e-53	-	-	(GenBank) tRNA dihydrouridine synthase DusB
SSUSC84_RS09250	SSUSC84_1785	yjhB	1876143	1876916	-	773	10.1381	3.34172	1.83254e-258	7.68496e-257	GO:0016787	-	(GenBank) MutT/NUDIX hydrolase
SSUSC84_RS09255	SSUSC84_1786	-	1876909	1877730	-	821	11.3666	3.50673	1.76353e-190	4.39989e-189	-	K03811	(GenBank) nicotinamide mononucleotide transporter
SSUSC84_RS09260	SSUSC84_1787	nadR	1877740	1878777	-	1037	14.4296	3.85096	0	0	GO:0016779	-	(GenBank) AAA family ATPase
SSUSC84_RS09265	SSUSC84_1788	clpC	1878891	1881344	-	2453	2.30417	1.20425	1.15643e-42	5.12209e-42	GO:0005524;GO:0019538	K03696	(GenBank) ATP-dependent Clp protease ATP-binding subunit
SSUSC84_RS09295	SSUSC84_1794	-	1885579	1886091	-	512	0.462836	-1.11143	1.06425e-20	2.88931e-20	-	-	(GenBank) putative adenylate kinase
SSUSC84_RS09325	SSUSC84_1799	pbp2A	1892988	1895201	-	2213	0.496411	-1.01039	1.41268e-29	4.75964e-29	-	K12555	(GenBank) penicillin-binding protein 2a
SSUSC84_RS09330	SSUSC84_1800	-	1895354	1896322	+	968	0.475969	-1.07106	7.70652e-27	2.44993e-26	GO:0050661;GO:0004324;GO:0050660;GO:0055114	K21567	(GenBank) NAD(P)/FAD-dependent oxidoreductase
SSUSC84_RS09340	SSUSC84_1802	purR	1897217	1898029	-	812	2.89658	1.53435	5.40224e-38	2.21368e-37	-	K09685	(GenBank) pur operon repressor
SSUSC84_RS09400	SSUSC84_1813	-	1908775	1911219	-	2444	0.235686	-2.08506	3.03427e-109	3.34109e-108	-	-	(GenBank) alkaline phosphatase family protein
SSUSC84_RS09405	SSUSC84_1814	-	1911232	1912962	-	1730	0.401986	-1.31478	5.67185e-39	2.36848e-38	-	-	(GenBank) membrane protein
SSUSC84_RS09460	SSUSC84_1825	rpmH	1918327	1918464	-	137	0.291194	-1.77995	7.60792e-33	2.76155e-32	-	K02914	(GenBank) 50S ribosomal protein L34
SSUSC84_RS09490	SSUSC84_1831	-	1923668	1924216	-	548	0.313438	-1.67375	3.44498e-17	8.46641e-17	-	K16788	(GenBank) hypothetical protein
SSUSC84_RS09495	SSUSC84_1832	-	1924289	1924813	-	524	0.311613	-1.68217	7.17535e-32	2.54363e-31	-	K07105	(GenBank) transcription repressor NadR
SSUSC84_RS09500	SSUSC84_1833	-	1924919	1925794	-	875	0.171086	-2.5472	7.41325e-97	7.19779e-96	-	-	(GenBank) VOC family protein
SSUSC84_RS09510	SSUSC84_1835	mmuM	1926451	1927398	-	947	0.417736	-1.25934	1.80336e-11	3.52621e-11	GO:0008168;GO:0032259	K00547	(GenBank) homocysteine S-methyltransferase
SSUSC84_RS09520	SSUSC84_1837	gltX	1928924	1930378	-	1454	0.379541	-1.39767	2.14488e-48	1.02362e-47	-	K09698	(GenBank) glutamyl-tRNA synthetase
SSUSC84_RS09525	SSUSC84_1838	-	1930450	1931730	-	1280	4.84276	2.27583	7.9813e-46	3.70145e-45	-	-	(GenBank) Major Facilitator Superfamily transporter
SSUSC84_RS09530	SSUSC84_1839	-	1931822	1932481	-	659	2.57613	1.36521	2.22371e-27	7.19692e-27	-	-	(GenBank) hypothetical protein
SSUSC84_RS09540	SSUSC84_1841	-	1933110	1933868	-	758	0.128932	-2.95532	3.61175e-219	1.16701e-217	-	-	(GenBank) TIGR00266 family protein
SSUSC84_RS09545	SSUSC84_1842	-	1934076	1934570	-	494	0.143168	-2.80422	2.46836e-189	6.08142e-188	-	K01673	(GenBank) carbonic anhydrase
SSUSC84_RS09550	SSUSC84_1843	radA	1934694	1936061	-	1367	0.263661	-1.92325	1.90141e-90	1.72704e-89	GO:0046872;GO:0006281;GO:0003684;GO:0005524;GO:0008094	K04485	(GenBank) DNA repair protein RadA
SSUSC84_RS09555	SSUSC84_1844	-	1936068	1936601	-	533	0.272972	-1.87318	3.09354e-51	1.57555e-50	-	-	(GenBank) histidine phosphatase family protein
SSUSC84_RS09560	SSUSC84_1845	-	1936608	1937051	-	443	0.304419	-1.71587	9.99164e-41	4.32825e-40	-	K01520	(GenBank) dUTP diphosphatase
SSUSC84_RS09565	SSUSC84_1846	-	1937157	1938941	-	1784	0.429864	-1.21805	6.52944e-28	2.13425e-27	GO:0055085;GO:0005524;GO:0016021;GO:0042626	K18892	(GenBank) ABC transporter ATP-binding protein
SSUSC84_RS09590	SSUSC84_1851	-	1943290	1943967	-	677	0.173111	-2.53023	7.35563e-136	1.07392e-134	GO:0004252;GO:0006508;GO:0016021	-	(GenBank) rhomboid family intramembrane serine protease
SSUSC84_RS09595	SSUSC84_1852	-	1943951	1944493	-	542	0.192931	-2.37384	5.60267e-51	2.82426e-50	GO:0046872;GO:0005524;GO:0030272	K01934	(GenBank) 5-formyltetrahydrofolate cyclo-ligase
SSUSC84_RS09600	SSUSC84_1853	-	1944534	1945661	-	1127	0.32679	-1.61357	5.83799e-48	2.77269e-47	GO:0009089;GO:0019877;GO:0050118	K05823	(GenBank) N-acetyldiaminopimelate deacetylase
SSUSC84_RS09605	SSUSC84_1854	dapD	1945671	1946369	-	698	0.30315	-1.7219	9.29244e-51	4.63681e-50	GO:0047200;GO:0009089;GO:0019877	K00674	(GenBank) 2,3,4,5-tetrahydropyridine-2,6-dicarboxylate N-acetyltransferase
SSUSC84_RS09625	SSUSC84_1857	pgi	1948546	1949895	-	1349	0.486666	-1.039	5.14239e-34	1.9417e-33	-	K01810	(GenBank) glucose-6-phosphate isomerase
SSUSC84_RS09630	SSUSC84_1859	-	1949977	1950519	-	542	0.17163	-2.54263	1.34083e-73	9.54072e-73	-	-	(GenBank) hypothetical protein
SSUSC84_RS09655	SSUSC84_1864	-	1956786	1957403	-	617	4.45817	2.15645	2.68338e-05	4.16781e-05	-	-	(GenBank) hypothetical protein
SSUSC84_RS09660	SSUSC84_1865	araD	1957488	1958204	-	716	6.81662	2.76906	2.17127e-10	4.15897e-10	GO:0008742	K03077	(GenBank) L-ribulose-5-phosphate-4-epimerase
SSUSC84_RS09665	SSUSC84_1866	-	1958204	1959067	-	863	7.18374	2.84473	8.43421e-12	1.68428e-11	GO:0005975;GO:0034015;GO:0016861	K03079	(GenBank) L-ribulose-5-phosphate 3-epimerase
SSUSC84_RS09670	SSUSC84_1867	ulaD	1959073	1959735	-	662	6.28913	2.65286	2.18514e-05	3.41006e-05	GO:0033982;GO:0004590;GO:0006207	K03078	(GenBank) 3-keto-L-gulonate-6-phosphate decarboxylase UlaD
SSUSC84_RS09680	SSUSC84_1869	sgaB	1960294	1960572	-	278	7.9085	2.9834	0.000223905	0.000331816	GO:0034219;GO:0008982;GO:0009401	K02822	(GenBank) PTS sugar transporter subunit IIB
SSUSC84_RS09685	SSUSC84_1870	ulaA	1960631	1962079	-	1448	10.7767	3.42984	3.17408e-56	1.75241e-55	-	K03475	(GenBank) PTS ascorbate transporter subunit IIC
SSUSC84_RS09695	SSUSC84_1872	-	1968897	1969838	-	941	3.95816	1.98483	2.04734e-45	9.4063e-45	-	-	(GenBank) LacI family DNA-binding transcriptional regulator
SSUSC84_RS09700	SSUSC84_1873	tcyC	1970204	1970950	-	746	0.09582	-3.38353	2.65942e-204	7.48817e-203	-	K10010	(GenBank) amino acid ABC transporter ATP-binding protein
SSUSC84_RS09705	SSUSC84_1874	tcyB	1970960	1971619	-	659	0.100834	-3.30995	5.21581e-152	8.78663e-151	GO:0006810;GO:0016021;GO:0005886;GO:0005215	K10009	(GenBank) amino acid ABC transporter permease
SSUSC84_RS09710	SSUSC84_1875	tcyA	1971632	1972435	-	803	0.113777	-3.13572	5.93393e-206	1.69504e-204	-	K02424	(GenBank) amino acid ABC transporter substrate-binding protein
SSUSC84_RS09720	SSUSC84_1877	-	1973526	1974902	-	1376	68.8266	6.10489	2.15384e-200	5.89615e-199	GO:0034219;GO:0016021;GO:0008982;GO:0009401;GO:0005886	K02761	(GenBank) PTS sugar transporter subunit IIC
SSUSC84_RS09725	SSUSC84_1878	-	1974946	1975386	-	440	62.8368	5.97354	2.65485e-155	4.71415e-154	-	-	(GenBank) DUF3284 domain-containing protein
SSUSC84_RS09730	SSUSC84_1879	celC	1975405	1975719	-	314	57.4076	5.84317	6.18217e-23	1.79456e-22	GO:0016740;GO:0009401	K02759	(GenBank) PTS lactose/cellobiose transporter subunit IIA
SSUSC84_RS09735	SSUSC84_1880	-	1975721	1976032	-	311	30.3669	4.92443	5.29433e-19	1.37667e-18	GO:0034219;GO:0008982;GO:0009401	K02760	(GenBank) PTS sugar transporter subunit IIB
SSUSC84_RS09740	SSUSC84_1881	-	1976045	1978039	-	1994	57.425	5.84361	9.25711e-134	1.30327e-132	-	K03491	(GenBank) BglG family transcription antiterminator
SSUSC84_RS09745	SSUSC84_1882	-	1978131	1979240	-	1109	60.6498	5.92243	1.79918e-98	1.80009e-97	-	K09963	(GenBank) DUF871 domain-containing protein
SSUSC84_RS09750	SSUSC84_1883	-	1979247	1980647	-	1400	25.0846	4.64873	5.18958e-23	1.50865e-22	-	K01223	(GenBank) glycoside hydrolase family protein
SSUSC84_RS09755	SSUSC84_1884	-	1980644	1982005	-	1361	14.315	3.83945	4.26428e-17	1.04279e-16	-	K01222	(GenBank) 6-phospho-beta-glucosidase
SSUSC84_RS09815	SSUSC84_1897	-	1993594	1993776	-	182	2.99972	1.58483	8.65412e-21	2.35924e-20	GO:0016021	-	(GenBank) putative holin-like toxin
SSUSC84_RS09835	SSUSC84_1901	sntA	1997052	1999493	+	2441	9.72746	3.28206	2.17294e-139	3.37233e-138	GO:0046872;GO:0000166;GO:0016788;GO:0009166	K01119	(GenBank) heme-binding protein SntA
SSUSC84_RS09950	SSUSC84_1921	nrdD	2022306	2024477	-	2171	2.52189	1.33451	9.30249e-52	4.79979e-51	-	K21636	(GenBank) anaerobic ribonucleoside-triphosphate reductase
SSUSC84_RS09955	SSUSC84_1922	-	2024861	2026150	+	1289	2.11721	1.08216	1.05875e-11	2.08889e-11	-	-	(GenBank) IS4 family transposase
SSUSC84_RS09965	SSUSC84_1924	-	2026487	2026927	-	440	4.18267	2.06443	1.13077e-11	2.22874e-11	GO:0016021	-	(GenBank) DUF3021 domain-containing protein
SSUSC84_RS09970	SSUSC84_1925	-	2026924	2027367	-	443	2.65689	1.40974	1.16965e-09	2.18727e-09	GO:0006351	-	(GenBank) LytTR family transcriptional regulator
SSUSC84_RS09975	SSUSC84_1926	mutS	2027499	2030039	-	2540	2.61889	1.38896	1.37272e-47	6.48832e-47	-	K03555	(GenBank) DNA mismatch repair protein MutS
SSUSC84_RS09980	SSUSC84_1927	argR	2030054	2030494	-	440	3.21044	1.68277	3.69222e-10	7.01165e-10	GO:0034618;GO:0003677;GO:0006355;GO:0006526;GO:0003700;GO:0005737;GO:0051259	K03402	(GenBank) arginine repressor
SSUSC84_RS09985	SSUSC84_1928	argS	2030601	2032289	+	1688	2.21962	1.15031	2.63021e-40	1.13439e-39	GO:0004814;GO:0005524;GO:0005737;GO:0006420	K01887	(GenBank) arginyl-tRNA synthetase
SSUSC84_RS09990	SSUSC84_1929	-	2032469	2033383	+	914	2.25437	1.17272	3.95446e-10	7.50168e-10	-	-	(GenBank) SH3 domain-containing protein
SSUSC84_RS09995	SSUSC84_1930	-	2033436	2033957	-	521	3.21411	1.68442	3.35114e-66	2.1799e-65	-	-	(GenBank) hypothetical protein
SSUSC84_RS10005	SSUSC84_1932	malQ	2034294	2035811	-	1517	9.63856	3.26882	1.23593e-244	4.7765e-243	GO:0005977;GO:0004134	K00705	(GenBank) 4-alpha-glucanotransferase
SSUSC84_RS10010	SSUSC84_1933	malX	2036114	2037373	+	1259	23.006	4.52394	3.49067e-260	1.49568e-258	GO:0015768;GO:0005363	-	(GenBank) extracellular solute-binding protein
SSUSC84_RS10015	SSUSC84_1934	malC	2037586	2038881	+	1295	11.256	3.49263	2.81179e-59	1.66428e-58	GO:0006810;GO:0016021;GO:0005886	K15771	(GenBank) sugar ABC transporter permease
SSUSC84_RS10020	SSUSC84_1935	malD	2038883	2039725	+	842	9.31606	3.21972	1.02463e-170	2.03994e-169	-	K15772	(GenBank) sugar ABC transporter permease
SSUSC84_RS10025	SSUSC84_1936	-	2039785	2040567	+	782	5.97723	2.57948	1.20086e-37	4.89027e-37	-	-	(GenBank) integral membrane protein
SSUSC84_RS10030	SSUSC84_1937	-	2040577	2041560	+	983	5.63882	2.49539	3.51974e-36	1.4015e-35	GO:0003677;GO:0006355;GO:0003700	K02529	(GenBank) LacI family DNA-binding transcriptional regulator
SSUSC84_RS10035	SSUSC84_1938	pulA	2041584	2043635	+	2051	4.85443	2.2793	7.3063e-61	4.44467e-60	-	K01200	(GenBank) type I pullulanase
SSUSC84_RS10040	SSUSC84_1939	nrdI	2043789	2044241	-	452	0.293582	-1.76816	1.20824e-54	6.48896e-54	-	K03647	(GenBank) putative NrdI-like protein
SSUSC84_RS10055	SSUSC84_1942	-	2047089	2047541	-	452	2.64749	1.40462	2.78928e-21	7.67831e-21	GO:0008080	K02348	(GenBank) GNAT family N-acetyltransferase
SSUSC84_RS10060	SSUSC84_1943	-	2047551	2048462	-	911	2.9794	1.57502	1.75203e-52	9.1356e-52	GO:0055114;GO:0016491	-	(GenBank) aldo/keto reductase family protein
SSUSC84_RS10065	SSUSC84_1944	-	2048532	2049557	-	1025	0.295697	-1.75781	1.00435e-39	4.26633e-39	GO:0016740	-	(GenBank) glycosyltransferase family 2 protein
SSUSC84_RS10070	SSUSC84_1945	-	2049590	2051989	-	2399	3.49988	1.8073	9.2786e-17	2.23845e-16	-	K05349	(GenBank) putative beta-glucosidase
SSUSC84_RS10110	SSUSC84_1953	rpsD	2061670	2062281	-	611	0.408366	-1.29206	7.85975e-46	3.65367e-45	GO:0006412;GO:0003735;GO:0015935;GO:0019843	K02986	(GenBank) 30S ribosomal protein S4
SSUSC84_RS10140	SSUSC84_1959	GidA	2066762	2068678	-	1916	0.187298	-2.41659	1.53734e-130	2.10423e-129	GO:0002098;GO:0050660;GO:0055114;GO:0005737;GO:0016491	K03495	(GenBank) tRNA uridine-5-carboxymethylaminomethyl(34) synthesis enzyme MnmG
SSUSC84_RS10145	SSUSC84_1960	-	2068675	2069136	-	461	0.161423	-2.63108	1.25295e-48	6.05283e-48	GO:0016787	-	(GenBank) NUDIX domain-containing protein
SSUSC84_RS10150	SSUSC84_1961	-	2069126	2069557	-	431	0.231248	-2.11249	2.10996e-23	6.1978e-23	GO:0016787	-	(GenBank) NUDIX hydrolase
SSUSC84_RS10155	SSUSC84_1962	-	2069574	2070026	-	452	0.31255	-1.67784	3.11516e-24	9.37402e-24	GO:0016787	-	(GenBank) NUDIX hydrolase
SSUSC84_RS10160	SSUSC84_1963	-	2070168	2070494	-	326	0.492763	-1.02103	1.95627e-13	4.2048e-13	-	-	(GenBank) transcriptional regulator protein
SSUSC84_RS10180	SSUSC84_1967	sdaAA	2073075	2073947	+	872	2.1393	1.09714	1.64552e-18	4.18494e-18	-	K01752	(GenBank) L-serine ammonia-lyase, iron-sulfur-dependent, subunit alpha
SSUSC84_RS10190	SSUSC84_1969	-	2075090	2075884	-	794	0.35853	-1.47984	2.7784e-42	1.21965e-41	GO:0006810;GO:0016021;GO:0005886;GO:0005215	K16785	(GenBank) energy-coupling factor transporter transmembrane protein EcfT
SSUSC84_RS10195	SSUSC84_1970	-	2075877	2076719	-	842	0.430585	-1.21563	1.97933e-30	6.77301e-30	-	K16787	(GenBank) energy-coupling factor transporter ATPase
SSUSC84_RS10200	SSUSC84_1971	-	2076695	2077531	-	836	0.445063	-1.16792	4.53178e-33	1.66334e-32	-	K16786	(GenBank) energy-coupling factor transporter ATPase
SSUSC84_RS10240	SSUSC84_1979	trpS	2085088	2086113	-	1025	0.194973	-2.35865	4.513e-104	4.8343e-103	-	K01867	(GenBank) tryptophan--tRNA ligase
SSUSC84_RS10380	-	-	566198	566431	+	233	0.392217	-1.35028	1.51357e-51	7.76886e-51	GO:0016779	-	(GenBank) hypothetical protein
SSUSC84_RS10430	-	dltX	621145	621270	+	125	0.257718	-1.95613	3.95946e-13	8.42774e-13	-	-	(GenBank) teichoic acid D-Ala incorporation-associated protein DltX
SSUSC84_RS10435	-	-	655675	655881	+	206	2.61066	1.38441	0.0473632	0.059084	-	-	(GenBank) DUF975 family protein
SSUSC84_RS10485	-	-	891698	891865	-	167	0.381297	-1.39101	2.08419e-06	3.40342e-06	-	-	(GenBank) cysteine-rich KTR domain-containing protein
SSUSC84_RS10550	SSUSC84_1277	-	1363886	1364071	+	185	4.174	2.06143	1.16588e-08	2.08147e-08	-	-	(GenBank) hypothetical protein
SSUSC84_RS10565	-	-	1381957	1382193	+	236	4.31057	2.10788	3.75918e-19	9.86597e-19	-	-	(GenBank) VanZ family protein
SSUSC84_RS10645	-	-	1831185	1831427	-	242	4.1409	2.04994	0.0085512	0.0113958	-	-	(GenBank) DUF871 family protein
SSUSC84_RS10660	SSUSC84_1871	apuA	1962407	1968691	-	6284	65.4359	6.03201	0	0	GO:0016020;GO:0004553;GO:0030246;GO:0005975;GO:0005576	-	(GenBank) surface-anchored amylopullulanase
