# Supplementary material for: Exogenous glycogen utilization effects the transcriptome and pathogenicity of Streptococcus suis serotype 2
Source: Front Cell Infect Microbiol. 2022 Nov 9;12:938286. doi: 10.3389/fcimb.2022.938286 (PMC9683343; doi:10.3389/fcimb.2022.938286)
Supplement: Supplementary file 5 [file Table_3.xlsx]

## Sheet: Sheet1
Table S3│KEGG pathway distribution of S. suis genes differentially regulated in glucose vs glycogen.
Pathway ID	KEGG pathway	Level 1	Level 2	Up_Number	Down_Number	DEG_number	Total_number	P-value	FDR
ko02010	ABC transporters	Environmental Information Processing	Membrane transport	21	25	46	82	0.116458	0.700908
ko03010	Ribosome	Genetic Information Processing	Translation	0	40	40	55	0.000236278	0.0103175
ko02060	Phosphotransferase system (PTS)	Environmental Information Processing	Membrane transport	28	2	30	33	3.12532e-07	4.09417e-05
ko00500	Starch and sucrose metabolism	Metabolism	Carbohydrate metabolism	23	5	28	35	0.000141987	0.00930015
ko00230	Purine metabolism	Metabolism	Nucleotide metabolism	18	10	28	51	0.242706	0.794887
ko00520	Amino sugar and nucleotide sugar metabolism	Metabolism	Carbohydrate metabolism	19	3	22	37	0.133761	0.700908
ko00052	Galactose metabolism	Metabolism	Carbohydrate metabolism	19	1	20	25	0.00140423	0.0459886
ko00240	Pyrimidine metabolism	Metabolism	Nucleotide metabolism	15	5	20	44	0.743086	0.954356
ko00010	Glycolysis / Gluconeogenesis	Metabolism	Carbohydrate metabolism	13	5	18	26	0.0296508	0.58259
ko02024	Quorum sensing	Cellular Processes	Cellular community - prokaryotes	5	9	14	39	0.968513	0.991368
ko00970	Aminoacyl-tRNA biosynthesis	Genetic Information Processing	Translation	3	10	13	25	0.465396	0.794887
ko00030	Pentose phosphate pathway	Metabolism	Carbohydrate metabolism	9	3	12	21	0.301992	0.794887
ko00620	Pyruvate metabolism	Metabolism	Carbohydrate metabolism	7	5	12	22	0.383617	0.794887
ko00260	Glycine, serine and threonine metabolism	Metabolism	Amino acid metabolism	4	7	11	16	0.0915225	0.700908
ko00270	Cysteine and methionine metabolism	Metabolism	Amino acid metabolism	2	9	11	21	0.468276	0.794887
ko02020	Two-component system	Environmental Information Processing	Signal transduction	1	9	10	29	0.964253	0.991368
ko00290	Valine, leucine and isoleucine biosynthesis	Metabolism	Amino acid metabolism	1	8	9	11	0.0282072	0.58259
ko00051	Fructose and mannose metabolism	Metabolism	Carbohydrate metabolism	9	0	9	15	0.279305	0.794887
ko00561	Glycerolipid metabolism	Metabolism	Lipid metabolism	8	1	9	16	0.374457	0.794887
ko00630	Glyoxylate and dicarboxylate metabolism	Metabolism	Carbohydrate metabolism	4	4	8	10	0.0482129	0.584768
ko00020	Citrate cycle (TCA cycle)	Metabolism	Carbohydrate metabolism	4	3	7	8	0.0311308	0.58259
ko00053	Ascorbate and aldarate metabolism	Metabolism	Carbohydrate metabolism	7	0	7	9	0.0809012	0.700908
ko00650	Butanoate metabolism	Metabolism	Carbohydrate metabolism	3	4	7	9	0.0809012	0.700908
ko00770	Pantothenate and CoA biosynthesis	Metabolism	Metabolism of cofactors and vitamins	1	6	7	11	0.254496	0.794887
ko00900	Terpenoid backbone biosynthesis	Metabolism	Metabolism of terpenoids and polyketides	4	3	7	11	0.254496	0.794887
ko00640	Propanoate metabolism	Metabolism	Carbohydrate metabolism	4	3	7	12	0.363679	0.794887
ko00250	Alanine, aspartate and glutamate metabolism	Metabolism	Amino acid metabolism	2	5	7	16	0.753033	0.957741
ko00550	Peptidoglycan biosynthesis	Metabolism	Glycan biosynthesis and metabolism	1	6	7	21	0.955279	0.991368
ko00760	Nicotinate and nicotinamide metabolism	Metabolism	Metabolism of cofactors and vitamins	4	2	6	8	0.13278	0.700908
ko01501	beta-Lactam resistance	Human Diseases	Drug resistance: Antimicrobial	2	4	6	8	0.13278	0.700908
ko00983	Drug metabolism - other enzymes	Metabolism	Xenobiotics biodegradation and metabolism	3	3	6	10	0.355581	0.794887
ko00300	Lysine biosynthesis	Metabolism	Amino acid metabolism	0	6	6	12	0.590089	0.942704
ko03030	DNA replication	Genetic Information Processing	Replication and repair	3	3	6	14	0.770293	0.970273
ko03430	Mismatch repair	Genetic Information Processing	Replication and repair	4	2	6	16	0.883637	0.991368
ko03440	Homologous recombination	Genetic Information Processing	Replication and repair	3	3	6	19	0.963784	0.991368
ko00660	C5-Branched dibasic acid metabolism	Metabolism	Carbohydrate metabolism	0	5	5	6	0.100988	0.700908
ko01503	Cationic antimicrobial peptide (CAMP) resistance	Human Diseases	Drug resistance: Antimicrobial	0	5	5	7	0.2121	0.794887
ko03420	Nucleotide excision repair	Genetic Information Processing	Replication and repair	3	2	5	7	0.2121	0.794887
ko00220	Arginine biosynthesis	Metabolism	Amino acid metabolism	3	2	5	8	0.344299	0.794887
ko00040	Pentose and glucuronate interconversions	Metabolism	Carbohydrate metabolism	5	0	5	8	0.344299	0.794887
ko00195	Photosynthesis	Metabolism	Energy metabolism	0	5	5	8	0.344299	0.794887
ko03070	Bacterial secretion system	Environmental Information Processing	Membrane transport	3	2	5	11	0.70704	0.954356
ko00190	Oxidative phosphorylation	Metabolism	Energy metabolism	0	5	5	12	0.790576	0.982192
ko03060	Protein export	Genetic Information Processing	Folding, sorting and degradation	2	3	5	15	0.933874	0.991368
ko00071	Fatty acid degradation	Metabolism	Lipid metabolism	3	1	4	4	0.0580304	0.584768
ko00910	Nitrogen metabolism	Metabolism	Energy metabolism	1	3	4	4	0.0580304	0.584768
ko05150	Staphylococcus aureus infection	Human Diseases	Infectious diseases: Bacterial	0	4	4	4	0.0580304	0.584768
ko00473	D-Alanine metabolism	Metabolism	Metabolism of other amino acids	1	3	4	4	0.0580304	0.584768
ko00280	Valine, leucine and isoleucine degradation	Metabolism	Amino acid metabolism	1	3	4	4	0.0580304	0.584768
ko02026	Biofilm formation - Escherichia coli	Cellular Processes	Cellular community - prokaryotes	4	0	4	6	0.327493	0.794887
ko04922	Glucagon signaling pathway	Organismal Systems	Endocrine system	2	2	4	6	0.327493	0.794887
ko00730	Thiamine metabolism	Metabolism	Metabolism of cofactors and vitamins	0	4	4	9	0.729921	0.954356
ko00670	One carbon pool by folate	Metabolism	Metabolism of cofactors and vitamins	3	1	4	10	0.81492	0.988467
ko00680	Methane metabolism	Metabolism	Energy metabolism	0	4	4	12	0.919559	0.991368
ko00720	Carbon fixation pathways in prokaryotes	Metabolism	Energy metabolism	0	4	4	14	0.967735	0.991368
ko00625	Chloroalkane and chloroalkene degradation	Metabolism	Xenobiotics biodegradation and metabolism	3	0	3	3	0.118399	0.700908
ko04146	Peroxisome	Cellular Processes	Transport and catabolism	2	1	3	3	0.118399	0.700908
ko00603	Glycosphingolipid biosynthesis - globo and isoglobo series	Metabolism	Glycan biosynthesis and metabolism	3	0	3	3	0.118399	0.700908
ko00626	Naphthalene degradation	Metabolism	Xenobiotics biodegradation and metabolism	3	0	3	3	0.118399	0.700908
ko04212	Longevity regulating pathway - worm	Organismal Systems	Aging	3	0	3	4	0.299505	0.794887
ko04066	HIF-1 signaling pathway	Environmental Information Processing	Signal transduction	2	1	3	4	0.299505	0.794887
ko00350	Tyrosine metabolism	Metabolism	Amino acid metabolism	3	0	3	4	0.299505	0.794887
ko04122	Sulfur relay system	Genetic Information Processing	Folding, sorting and degradation	0	3	3	4	0.299505	0.794887
ko00531	Glycosaminoglycan degradation	Metabolism	Glycan biosynthesis and metabolism	3	0	3	4	0.299505	0.794887
ko00261	Monobactam biosynthesis	Metabolism	Biosynthesis of other secondary metabolites	0	3	3	4	0.299505	0.794887
ko05230	Central carbon metabolism in cancer	Human Diseases	Cancers: Overview	2	1	3	6	0.640562	0.954356
ko00480	Glutathione metabolism	Metabolism	Metabolism of other amino acids	0	3	3	6	0.640562	0.954356
ko01502	Vancomycin resistance	Human Diseases	Drug resistance: Antimicrobial	1	2	3	6	0.640562	0.954356
ko03410	Base excision repair	Genetic Information Processing	Replication and repair	3	0	3	9	0.902409	0.991368
ko00564	Glycerophospholipid metabolism	Metabolism	Lipid metabolism	1	2	3	10	0.939904	0.991368
ko03018	RNA degradation	Genetic Information Processing	Folding, sorting and degradation	1	2	3	10	0.939904	0.991368
ko00400	Phenylalanine, tyrosine and tryptophan biosynthesis	Metabolism	Amino acid metabolism	0	3	3	12	0.978355	0.991368
ko00982	Drug metabolism - cytochrome P450	Metabolism	Xenobiotics biodegradation and metabolism	2	0	2	2	0.241343	0.794887
ko00511	Other glycan degradation	Metabolism	Glycan biosynthesis and metabolism	2	0	2	2	0.241343	0.794887
ko00830	Retinol metabolism	Metabolism	Metabolism of cofactors and vitamins	2	0	2	2	0.241343	0.794887
ko00600	Sphingolipid metabolism	Metabolism	Lipid metabolism	2	0	2	2	0.241343	0.794887
ko04626	Plant-pathogen interaction	Organismal Systems	Environmental adaptation	2	0	2	2	0.241343	0.794887
ko00980	Metabolism of xenobiotics by cytochrome P450	Metabolism	Xenobiotics biodegradation and metabolism	2	0	2	2	0.241343	0.794887
ko00072	Synthesis and degradation of ketone bodies	Metabolism	Lipid metabolism	0	2	2	2	0.241343	0.794887
ko01051	Biosynthesis of ansamycins	Metabolism	Metabolism of terpenoids and polyketides	2	0	2	3	0.487232	0.794887
ko04217	Necroptosis	Cellular Processes	Cell growth and death	0	2	2	3	0.487232	0.794887
ko05111	Biofilm formation - Vibrio cholerae	Cellular Processes	Cellular community - prokaryotes	2	0	2	5	0.802248	0.982192
ko00460	Cyanoamino acid metabolism	Metabolism	Metabolism of other amino acids	1	1	2	5	0.802248	0.982192
ko00790	Folate biosynthesis	Metabolism	Metabolism of cofactors and vitamins	0	2	2	7	0.932339	0.991368
ko00710	Carbon fixation in photosynthetic organisms	Metabolism	Energy metabolism	2	0	2	10	0.987973	0.991368
ko04112	Cell cycle - Caulobacter	Cellular Processes	Cell growth and death	2	0	2	10	0.987973	0.991368
ko04068	FoxO signaling pathway	Environmental Information Processing	Signal transduction	1	0	1	1	0.491495	0.794887
ko05016	Huntington disease	Human Diseases	Neurodegenerative diseases	1	0	1	1	0.491495	0.794887
ko00604	Glycosphingolipid biosynthesis - ganglio series	Metabolism	Glycan biosynthesis and metabolism	1	0	1	1	0.491495	0.794887
ko05200	Pathways in cancer	Human Diseases	Cancers: Overview	0	1	1	1	0.491495	0.794887
ko04917	Prolactin signaling pathway	Organismal Systems	Endocrine system	1	0	1	1	0.491495	0.794887
ko04727	GABAergic synapse	Organismal Systems	Nervous system	0	1	1	1	0.491495	0.794887
ko00310	Lysine degradation	Metabolism	Amino acid metabolism	0	1	1	1	0.491495	0.794887
ko00130	Ubiquinone and other terpenoid-quinone biosynthesis	Metabolism	Metabolism of cofactors and vitamins	0	1	1	1	0.491495	0.794887
ko04211	Longevity regulating pathway	Organismal Systems	Aging	1	0	1	1	0.491495	0.794887
ko00513	Various types of N-glycan biosynthesis	Metabolism	Glycan biosynthesis and metabolism	1	0	1	1	0.491495	0.794887
ko03320	PPAR signaling pathway	Organismal Systems	Endocrine system	1	0	1	1	0.491495	0.794887
ko04724	Glutamatergic synapse	Organismal Systems	Nervous system	0	1	1	1	0.491495	0.794887
ko01524	Platinum drug resistance	Human Diseases	Drug resistance: Antineoplastic	1	0	1	1	0.491495	0.794887
ko00966	Glucosinolate biosynthesis	Metabolism	Biosynthesis of other secondary metabolites	0	1	1	1	0.491495	0.794887
ko05206	MicroRNAs in cancer	Human Diseases	Cancers: Overview	1	0	1	1	0.491495	0.794887
ko03008	Ribosome biogenesis in eukaryotes	Genetic Information Processing	Translation	1	0	1	1	0.491495	0.794887
ko05120	Epithelial cell signaling in Helicobacter pylori infection	Human Diseases	Infectious diseases: Bacterial	0	1	1	1	0.491495	0.794887
ko04213	Longevity regulating pathway - multiple species	Organismal Systems	Aging	1	0	1	1	0.491495	0.794887
ko04013	MAPK signaling pathway - fly	Environmental Information Processing	Signal transduction	1	0	1	1	0.491495	0.794887
ko00590	Arachidonic acid metabolism	Metabolism	Lipid metabolism	0	1	1	1	0.491495	0.794887
ko05205	Proteoglycans in cancer	Human Diseases	Cancers: Overview	1	0	1	1	0.491495	0.794887
ko05225	Hepatocellular carcinoma	Human Diseases	Cancers: Specific types	0	1	1	1	0.491495	0.794887
ko04216	Ferroptosis	Cellular Processes	Cell growth and death	0	1	1	1	0.491495	0.794887
ko05340	Primary immunodeficiency	Human Diseases	Immune diseases	0	1	1	2	0.741647	0.954356
ko00362	Benzoate degradation	Metabolism	Xenobiotics biodegradation and metabolism	0	1	1	2	0.741647	0.954356
ko00380	Tryptophan metabolism	Metabolism	Amino acid metabolism	0	1	1	2	0.741647	0.954356
ko00940	Phenylpropanoid biosynthesis	Metabolism	Biosynthesis of other secondary metabolites	1	0	1	2	0.741647	0.954356
ko04070	Phosphatidylinositol signaling system	Environmental Information Processing	Signal transduction	1	0	1	2	0.741647	0.954356
ko04910	Insulin signaling pathway	Organismal Systems	Endocrine system	1	0	1	2	0.741647	0.954356
ko04016	MAPK signaling pathway - plant	Environmental Information Processing	Signal transduction	1	0	1	2	0.741647	0.954356
ko00562	Inositol phosphate metabolism	Metabolism	Carbohydrate metabolism	1	0	1	2	0.741647	0.954356
ko04918	Thyroid hormone synthesis	Organismal Systems	Endocrine system	0	1	1	2	0.741647	0.954356
ko00740	Riboflavin metabolism	Metabolism	Metabolism of cofactors and vitamins	0	1	1	2	0.741647	0.954356
ko00430	Taurine and hypotaurine metabolism	Metabolism	Metabolism of other amino acids	0	1	1	2	0.741647	0.954356
ko03013	RNA transport	Genetic Information Processing	Translation	0	1	1	2	0.741647	0.954356
ko04931	Insulin resistance	Human Diseases	Endocrine and metabolic diseases	0	1	1	2	0.741647	0.954356
ko04142	Lysosome	Cellular Processes	Transport and catabolism	1	0	1	2	0.741647	0.954356
ko00627	Aminobenzoate degradation	Metabolism	Xenobiotics biodegradation and metabolism	0	1	1	3	0.868854	0.991368
ko05152	Tuberculosis	Human Diseases	Infectious diseases: Bacterial	1	0	1	3	0.868854	0.991368
ko05418	Fluid shear stress and atherosclerosis	Human Diseases	Cardiovascular diseases	0	1	1	3	0.868854	0.991368
ko00920	Sulfur metabolism	Metabolism	Energy metabolism	0	1	1	5	0.966294	0.991368
ko01523	Antifolate resistance	Human Diseases	Drug resistance: Antineoplastic	1	0	1	5	0.966294	0.991368
ko00330	Arginine and proline metabolism	Metabolism	Amino acid metabolism	0	1	1	5	0.966294	0.991368
ko03020	RNA polymerase	Genetic Information Processing	Transcription	0	1	1	5	0.966294	0.991368
ko00521	Streptomycin biosynthesis	Metabolism	Biosynthesis of other secondary metabolites	1	0	1	7	0.991368	0.991368
